# Supplementary material for: 4DNvestigator: time series genomic data analysis toolbox
Source: Nucleus. 2021 Apr 2;12(1):58–64. doi: 10.1080/19491034.2021.1910437 (PMC8049205; doi:10.1080/19491034.2021.1910437)
Supplement: Supplemental Material [file KNCL_A_1910437_SM5566.zip]

Archive with 11 entries (11 files):
- Entropy_examples_v1.jpeg
- Entropy_examples_v1.png
- hicNormalization_v1.jpeg
- hicNormalization_v1.png
- lpBenchmarking7.jpeg
- lpBenchmarking7.png
- main.bbl
- main.tex
- references.bib
- tensorEntropy_v1.jpeg
- tensorEntropy_v1.png
