# Supplementary material for: 4DNvestigator: time series genomic data analysis toolbox
Source: Nucleus. 2021 Apr 2;12(1):58–64. doi: 10.1080/19491034.2021.1910437 (PMC8049205; doi:10.1080/19491034.2021.1910437)
Supplement: Supplemental Material [file KNCL_A_1910437_SM5566.zip › main.bbl]

\begin{thebibliography}{10}

\bibitem{Belkin2001}
Mikhail Belkin and Partha Niyogi.
\newblock {Laplacian Eigenmaps and Spectral Techniques for Embedding and
  Clustering}.
\newblock {\em Nips}, 14:585--591, 2001.

\bibitem{VanDerMaaten2008}
Laurens Van Der~Maaten and George~E Hinton.
\newblock {Visualizing high-dimensional data using t-sne}.
\newblock {\em Journal of Machine Learning Research}, 9:2579--2605, 2008.

\bibitem{mcinnes2018umap}
Leland McInnes, John Healy, and James Melville.
\newblock Umap: Uniform manifold approximation and projection for dimension
  reduction.
\newblock {\em arXiv preprint arXiv:1802.03426}, 2018.

\bibitem{cover2012elements}
Thomas~M Cover and Joy~A Thomas.
\newblock {\em Elements of information theory}.
\newblock John Wiley \& Sons, 2012.

\bibitem{Macarthur2013}
Ben~D Macarthur and Ihor~R Lemischka.
\newblock {Statistical mechanics of pluripotency}.
\newblock {\em Cell}, 154(3):484--489, 2013.

\bibitem{rajapakse2012can}
I.~Rajapakse, M.~Groudine, and M.~Mesbahi.
\newblock What can systems theory of networks offer to biology?
\newblock {\em PLoS computational biology}, 8(6):e1002543, 2012.

\bibitem{meshorer2006chromatin}
Eran Meshorer and Tom Misteli.
\newblock Chromatin in pluripotent embryonic stem cells and differentiation.
\newblock {\em Nature reviews Molecular cell biology}, 7(7):540, 2006.

\bibitem{Dekker2017}
Job Dekker, Andrew~S. Belmont, Mitchell Guttman, Victor~O. Leshyk, John~T. Lis,
  Stavros Lomvardas, Leonid~A. Mirny, Clodagh~C. O'Shea, Peter~J. Park, Bing
  Ren, Joan~C. Ritland~Politz, Jay Shendure, and Sheng Zhong.
\newblock {The 4D nucleome project}.
\newblock {\em Nature}, 549(7671):219--226, 2017.

\bibitem{Rao2014}
Suhas~SP Rao, Miriam~H Huntley, Neva~C Durand, Elena~K Stamenova, Ivan~D
  Bochkov, James~T Robinson, Adrian~L Sanborn, Ido Machol, Arina~D Omer, Eric~S
  Lander, and Erez~Lieberman Aiden.
\newblock {A 3D Map of the Human Genome at Kilobase Resolution Reveals
  Principles of Chromatin Looping}.
\newblock {\em Cell}, 159(7):1665--1680, 2014.

\bibitem{Darrow2016}
Emily~M. Darrow, Miriam~H. Huntley, Olga Dudchenko, Elena~K. Stamenova, Neva~C.
  Durand, Zhuo Sun, Su-Chen Huang, Adrian~L. Sanborn, Ido Machol, Muhammad
  Shamim, Andrew~P. Seberg, Eric~S. Lander, Brian~P. Chadwick, and
  Erez~Lieberman Aiden.
\newblock {Deletion of DXZ4 on the human inactive X chromosome alters
  higher-order genome architecture}.
\newblock {\em Proceedings of the National Academy of Sciences},
  113(31):E4504--E4512, 2016.

\bibitem{9119161}
C.~{Chen} and I.~{Rajapakse}.
\newblock Tensor entropy for uniform hypergraphs.
\newblock {\em IEEE Transactions on Network Science and Engineering},
  7(4):2889--2900, 2020.

\bibitem{wang2014measures}
Jianji Wang and Nanning Zheng.
\newblock Measures of correlation for multiple variables.
\newblock {\em arXiv preprint arXiv:1401.4827}, 2014.

\bibitem{ulahannan2019nanopore}
Netha Ulahannan, Matthew Pendleton, Aditya Deshpande, Stefan Schwenk, Julie~M
  Behr, Xiaoguang Dai, Carly Tyer, Priyesh Rughani, Sarah Kudman, Emily Adney,
  et~al.
\newblock Nanopore sequencing of dna concatemers reveals higher-order features
  of chromatin structure.
\newblock {\em bioRxiv}, page 833590, 2019.

\bibitem{Yang2017a}
Tao Yang, Feipeng Zhang, Galip~Gurkan Yardimci, Fan Song, Ross~C Hardison,
  William~Stafford Noble, Feng Yue, and Qunhua Li.
\newblock {HiCRep: assessing the reproducibility of Hi-C data using a stratum-
  adjusted correlation coefficient}.
\newblock {\em Genome Research}, 27(11):1939--1949, 2017.

\bibitem{Yan2017}
Koon~Kiu Yan, Galip~Gürkan Yardlmcl, Chengfei Yan, William~S. Noble, and Mark
  Gerstein.
\newblock {HiC-spector: A matrix library for spectral and reproducibility
  analysis of Hi-C contact maps}.
\newblock {\em Bioinformatics}, 33(14):2199--2201, 2017.

\bibitem{Ardakany2019}
Abbas~Roayaei Ardakany, Ferhat Ay, and Stefano Lonardi.
\newblock {Selfish: Discovery of Differential Chromatin Interactions via a
  Self-Similarity Measure}.
\newblock {\em bioRxiv}, page 540708, 2019.

\bibitem{Djekidel2018}
Mohamed~Nadhir Djekidel, Yang Chen, and Michael~Q. Zhang.
\newblock {FIND: DifFerential chromatin INteractions Detection using a spatial
  Poisson process}.
\newblock {\em Genome Research}, 28(3):412--422, 2018.

\bibitem{Stansfield2018}
John~C. Stansfield, Kellen~G. Cresswell, Vladimir~I. Vladimirov, and Mikhail~G.
  Dozmorov.
\newblock {HiCcompare: An R-package for joint normalization and comparison of
  HI-C datasets}.
\newblock {\em BMC Bioinformatics}, 19(1):13--16, 2018.

\bibitem{Lun2015}
Aaron~TL Lun and Gordon~K Smyth.
\newblock {diffHic: A Bioconductor package to detect differential genomic
  interactions in Hi-C data}.
\newblock {\em BMC Bioinformatics}, 16(1):1--11, 2015.

\bibitem{Calandrelli2018a}
Riccardo Calandrelli, Qiuyang Wu, Jihong Guan, and Sheng Zhong.
\newblock {GITAR: An Open Source Tool for Analysis and Visualization of Hi-C
  Data}.
\newblock {\em Genomics, Proteomics and Bioinformatics}, 16(5):365--372, 2018.

\bibitem{larntz1985simple}
Kinley Larntz and Michael~D Perlman.
\newblock A simple test for the equality of correlation matrices.
\newblock {\em Rapport technique, Department of Statistics, University of
  Washington}, 141, 1985.

\bibitem{Lieberman-aiden2009}
Erez Lieberman-aiden, Nynke L~Van Berkum, Louise Williams, Maxim Imakaev,
  Tobias Ragoczy, Agnes Telling, Ido Amit, Bryan~R Lajoie, Peter~J Sabo,
  Michael~O Dorschner, Richard Sandstrom, Bradley Bernstein, M~A Bender, Mark
  Groudine, Andreas Gnirke, John Stamatoyannopoulos, Leonid~A Mirny, Eric~S.
  Lander, and Job Dekker.
\newblock {Comprehensive Mapping of Long-Range Interactions Reveals Folding
  Principles of the Human Genome}.
\newblock {\em Science}, 326:289--294, 2009.

\bibitem{Dixon2012}
Jesse~R. Dixon, Siddarth Selvaraj, Feng Yue, Audrey Kim, Yan Li, Yin Shen, Ming
  Hu, Jun~S. Liu, and Bing Ren.
\newblock {Topological domains in mammalian genomes identified by analysis of
  chromatin interactions}.
\newblock {\em Nature}, 485(7398):376--380, 2012.

\bibitem{Dixon2015}
Jesse~R. Dixon, Inkyung Jung, Siddarth Selvaraj, Yin Shen, Jessica~E.
  Antosiewicz-Bourget, Ah~Young Lee, Zhen Ye, Audrey Kim, Nisha Rajagopal, Wei
  Xie, Yarui Diao, Jing Liang, Huimin Zhao, Victor~V. Lobanenkov, Joseph~R.
  Ecker, James~A. Thomson, and Bing Ren.
\newblock {Chromatin architecture reorganization during stem cell
  differentiation}.
\newblock {\em Nature}, 518(7539):331--336, 2 2015.

\end{thebibliography}
