# Supplementary material for: 4DNvestigator: time series genomic data analysis toolbox
Source: Nucleus. 2021 Apr 2;12(1):58–64. doi: 10.1080/19491034.2021.1910437 (PMC8049205; doi:10.1080/19491034.2021.1910437)
Supplement: Supplemental Material [file KNCL_A_1910437_SM5566.zip › references.bib]

 @article{rajapakse2012can,
  title={What can systems theory of networks offer to biology?},
  author={Rajapakse, I. and Groudine, M. and Mesbahi, M.},
  journal={PLoS computational biology},
  volume={8},
  number={6},
  pages={e1002543},
  year={2012},
  publisher={Public Library of Science}
}
 
 @article{sun2004computation,
  title={Computation of minimum-volume covering ellipsoids},
  author={Sun, P. and Freund, R. M.},
  journal={Operations Research},
  volume={52},
  number={5},
  pages={690--706},
  year={2004},
}


@article{dekker2017corrigendum,
  title={Corrigendum: The 4D nucleome project},
  author={Dekker, J. and Belmont, A. S. and others},
  journal={Nature},
  volume={552},
  number={7684},
  pages={278},
  year={2017},
}


@inproceedings{ng2001spectral,
  title={On spectral clustering: Analysis and an algorithm},
  author={Ng, Andrew Y and Jordan, Michael I and Weiss, Yair and others},
  booktitle={NIPS},
  volume={14},
  number={2},
  pages={849--856},
  year={2001},
}


@article{battiston2014structural,
  title={Structural measures for multiplex networks},
  author={Battiston, F. and Nicosia, V. and Latora, V.},
  journal={Physical Review E},
  volume={89},
  number={3},
  pages={032804},
  year={2014},
  publisher={APS}
}


@article{guimera2005functional,
  title={Functional cartography of complex metabolic networks},
  author={Guimera, R. and Amaral, L. A. N.},
  journal={nature},
  volume={433},
  number={7028},
  pages={895},
  year={2005},
  publisher={NIH Public Access}
}

%%%%%%%%%%%%%%


@article{Kim2018a,
    title = {{3D Bioprinted Human Skeletal Muscle Constructs for Muscle Function Restoration}},
    year = {2018},
    journal = {Scientific Reports},
    author = {Kim, Ji Hyun and Seol, Young Joon and Ko, In Kap and Kang, Hyun Wook and Lee, Young Koo and Yoo, James J. and Atala, Anthony and Lee, Sang Jin},
    number = {1},
    pages = {1--15},
    volume = {8},
    publisher = {Springer US},
    url = {http://dx.doi.org/10.1038/s41598-018-29968-5},
    doi = {10.1038/s41598-018-29968-5},
    issn = {20452322}
}

@article{Ke2017,
    title = {{3D Chromatin Structures of Mature Gametes and Structural Reprogramming during Mammalian Resource 3D Chromatin Structures of Mature Gametes and Structural Reprogramming during Mammalian Embryogenesis}},
    year = {2017},
    journal = {Cell},
    author = {Ke, Yuwen and Xu, Yanan and Chen, Xuepeng and Feng, Songjie and Liu, Zhenbo and Sun, Yaoyu and Yao, Xuelong},
    number = {2},
    pages = {367--381},
    volume = {170},
    publisher = {Elsevier Inc.},
    url = {http://dx.doi.org/10.1016/j.cell.2017.06.029},
    isbn = {1097-4172},
    doi = {10.1016/j.cell.2017.06.029},
    issn = {0092-8674},
    pmid = {28709003}
}

@article{Ji2016,
    title = {{3D Chromosome Regulatory Landscape of Human Pluripotent Cells}},
    year = {2016},
    journal = {Cell Stem Cell},
    author = {Ji, Xiong and Dadon, Daniel B. and Powell, Benjamin E. and Fan, Zi Peng and Borges-Rivera, Diego and Shachar, Sigal and Weintraub, Abraham S. and Hnisz, Denes and Pegoraro, Gianluca and Lee, Tong Ihn and Misteli, Tom and Jaenisch, Rudolf and Young, Richard A.},
    number = {2},
    pages = {262--275},
    volume = {18},
    publisher = {Elsevier Inc.},
    url = {http://dx.doi.org/10.1016/j.stem.2015.11.007},
    isbn = {doi:10.1016/j.stem.2015.11.007},
    doi = {10.1016/j.stem.2015.11.007},
    issn = {18759777},
    pmid = {26686465}
}

@article{Joung2018,
    title = {{3D Printed Stem-Cell Derived Neural Progenitors Generate Spinal Cord Scaffolds}},
    year = {2018},
    journal = {Advanced Functional Materials},
    author = {Joung, Daeha and Truong, Vincent and Neitzke, Colin C. and Guo, Shuang-Zhuang and Walsh, Patrick J. and Monat, Joseph R. and Meng, Fanben and Park, Sung Hyun and Dutton, James R. and Parr, Ann M. and McAlpine, Michael C.},
    pages = {1801850},
    volume = {1801850},
    url = {http://doi.wiley.com/10.1002/adfm.201801850},
    doi = {10.1002/adfm.201801850},
    issn = {1616301X}
}

@article{Li2018,
    title = {{3D printing human induced pluripotent stem cells with novel hydroxypropyl chitin bioink: scalable expansion and uniform aggregation}},
    year = {2018},
    journal = {Biofabrication},
    author = {Li, Yang and Jiang, Xulin and Li, Ling and Chen, Zhi-Nan and Gao, Ge and Yao, Rui and Sun, Wei},
    number = {4},
    pages = {044101},
    volume = {10},
    publisher = {IOP Publishing},
    url = {http://stacks.iop.org/1758-5090/10/i=4/a=044101?key=crossref.736bef0a53f89fff373b886a11436f68},
    doi = {10.1088/1758-5090/aacfc3},
    issn = {1758-5090},
    keywords = {3d printing, bioink, induced pluripotent stem cells, ipscs, scalable expansion}
}

@article{Stevens2017,
    title = {{3D structures of individual mammalian genomes studied by single-cell Hi-C}},
    year = {2017},
    journal = {Nature},
    author = {Stevens, Tim J and Lando, David and Basu, Srinjan and Liam, P and Cao, Yang and Lee, Steven F and Leeb, Martin and Wohlfahrt, Kai J and Boucher, Wayne and Shaughnessy-kirwan, Aoife O and Cramard, Julie and Faure, Andre J and Ralser, Meryem and Blanco, Enrique and Morey, Lluis and Sans{\'{o}}, Miriam and Palayret, Matthieu G S and Lehner, Ben and Croce, Luciano Di and Wutz, Anton and Hendrich, Brian},
    pages = {1--21},
    publisher = {Nature Publishing Group},
    url = {http://dx.doi.org/10.1038/nature21429},
    doi = {10.1038/nature21429},
    issn = {0028-0836}
}

@article{Lucas2014,
    title = {{3D trajectories adopted by coding and regulatory DNA elements: First-passage times for genomic interactions}},
    year = {2014},
    journal = {Cell},
    author = {Lucas, Joseph S. and Zhang, Yaojun and Dudko, Olga K. and Murre, Cornelis},
    number = {2},
    pages = {339--352},
    volume = {158},
    publisher = {Elsevier Inc.},
    url = {http://dx.doi.org/10.1016/j.cell.2014.05.036},
    isbn = {1097-4172 (Electronic){\textbackslash}r0092-8674 (Linking)},
    doi = {10.1016/j.cell.2014.05.036},
    issn = {10974172},
    pmid = {24998931}
}

@article{Seaman2017,
    title = {{4D nucleome Analysis Toolbox: analysis of Hi-C data with abnormal karyotype and time series capabilities}},
    year = {2017},
    journal = {Bioinformatics},
    author = {Seaman, Laura and Rajapakse, Indika},
    number = {1},
    pages = {104--106},
    volume = {34},
    url = {http://academic.oup.com/bioinformatics/article/doi/10.1093/bioinformatics/btx484/4054460/4D-nucleome-Analysis-Toolbox-analysis-of-HiC-data},
    doi = {10.1093/bioinformatics/btx484},
    issn = {1367-4803}
}

@article{Claussnitzer2015,
    title = {{<i>FTO</i> Obesity Variant Circuitry and Adipocyte Browning in Humans}},
    year = {2015},
    journal = {New England Journal of Medicine},
    author = {Claussnitzer, Melina and Dankel, Simon N. and Kim, Kyoung-Han and Quon, Gerald and Meuleman, Wouter and Haugen, Christine and Glunk, Viktoria and Sousa, Isabel S. and Beaudry, Jacqueline L. and Puviindran, Vijitha and Abdennur, Nezar A. and Liu, Jannel and Svensson, Per-Arne and Hsu, Yi-Hsiang and Drucker, Daniel J. and Mellgren, Gunnar and Hui, Chi-Chung and Hauner, Hans and Kellis, Manolis},
    number = {10},
    pages = {895--907},
    volume = {373},
    url = {http://www.nejm.org/doi/10.1056/NEJMoa1502214},
    isbn = {5383950753},
    doi = {10.1056/NEJMoa1502214},
    issn = {0028-4793},
    pmid = {26287746}
}

@article{Pfeiffer2018,
    title = {{<i>In vivo</i> generation of human CD19‐CAR T cells results in B‐cell depletion and signs of cytokine release syndrome}},
    year = {2018},
    journal = {EMBO Molecular Medicine},
    author = {Pfeiffer, Anett and Thalheimer, Frederic B and Hartmann, Sylvia and Frank, Annika M and Bender, Ruben R and Danisch, Simon and Costa, Caroline and Wels, Winfried S and Modlich, Ute and Stripecke, Renata and Verhoeyen, Els and Buchholz, Christian J},
    pages = {e9158},
    url = {http://embomolmed.embopress.org/lookup/doi/10.15252/emmm.201809158},
    doi = {10.15252/emmm.201809158},
    issn = {1757-4676},
    pmid = {30224381},
    keywords = {cytokine release syndrome, gene delivery, humanized mouse, t-cell}
}

@article{Rao2014,
    title = {{A 3D Map of the Human Genome at Kilobase Resolution Reveals Principles of Chromatin Looping}},
    year = {2014},
    journal = {Cell},
    author = {Rao, Suhas SP and Huntley, Miriam H and Durand, Neva C and Stamenova, Elena K and Bochkov, Ivan D and Robinson, James T and Sanborn, Adrian L and Machol, Ido and Omer, Arina D and Lander, Eric S and Aiden, Erez Lieberman},
    number = {7},
    pages = {1665--1680},
    volume = {159},
    doi = {10.1016/j.cell.2014.11.021},
    issn = {00928674}
}

@article{Teng2016,
    title = {{A benchmark for RNA-seq quantification pipelines}},
    year = {2016},
    journal = {Genome Biology},
    author = {Teng, Mingxiang and Love, Michael I. and Davis, Carrie A. and Djebali, Sarah and Dobin, Alexander and Graveley, Brenton R. and Li, Sheng and Mason, Christopher E. and Olson, Sara and Pervouchine, Dmitri and Sloan, Cricket A. and Wei, Xintao and Zhan, Lijun and Irizarry, Rafael A.},
    number = {1},
    pages = {74},
    volume = {17},
    publisher = {Genome Biology},
    url = {http://genomebiology.biomedcentral.com/articles/10.1186/s13059-016-0940-1},
    isbn = {1474760X (Electronic)},
    doi = {10.1186/s13059-016-0940-1},
    issn = {1474-760X},
    pmid = {27107712},
    arxivId = {arXiv:1011.1669v3}
}

@article{Zhang2014a,
    title = {{A circadian gene expression atlas in mammals: Implications for biology and medicine}},
    year = {2014},
    journal = {Proceedings of the National Academy of Sciences},
    author = {Zhang, Ray and Lahens, Nicholas F. and Ballance, Heather I. and Hughes, Michael E. and Hogenesch, John B.},
    number = {45},
    pages = {16219--16224},
    volume = {111},
    url = {http://www.pnas.org/lookup/doi/10.1073/pnas.1408886111},
    isbn = {1091-6490},
    doi = {10.1073/pnas.1408886111},
    issn = {0027-8424},
    pmid = {25349387},
    arxivId = {0706.1062v1}
}

@article{Kim2018,
    title = {{A combination of transcription factors mediates inducible interchromosomal pairing}},
    year = {2018},
    journal = {bioRxiv},
    author = {Kim, Seungsoo and Dunham, Maitreya and Shendure, Jay},
    pages = {385047},
    url = {https://www.biorxiv.org/content/early/2018/08/05/385047},
    doi = {10.1101/385047},
    keywords = {3c, chromosome conformation, homolog, mutational scanning, saturation mutagenesis, yeast}
}

@article{Zhang2014,
    title = {{A comparative study of techniques for differential expression analysis on RNA-seq data}},
    year = {2014},
    journal = {PLoS ONE},
    author = {Zhang, Zong Hong and Jhaveri, Dhanisha J. and Marshall, Vikki M. and Bauer, Denis C. and Edson, Janette and Narayanan, Ramesh K. and Robinson, Gregory J. and Lundberg, Andreas E. and Bartlett, Perry F. and Wray, Naomi R. and Zhao, Qiong Yi},
    number = {8},
    volume = {9},
    isbn = {1932-6203},
    doi = {10.1371/journal.pone.0103207},
    issn = {19326203},
    pmid = {25119138}
}

@article{Soneson2013,
    title = {{A comparison of methods for differential expression analysis of RNA-seq data}},
    year = {2013},
    journal = {BMC Bioinformatics},
    author = {Soneson, Charlotte and Delorenzi, Mauro},
    volume = {14},
    isbn = {1471-2105 (Electronic){\textbackslash}r1471-2105 (Linking)},
    doi = {10.1186/1471-2105-14-91},
    issn = {14712105},
    pmid = {23497356},
    keywords = {Differential expression, Gene expression, RNA-seq}
}

@article{Wu2016,
    title = {{A computational strategy to adjust for copy number in tumor Hi-C data}},
    year = {2016},
    journal = {Bioinformatics},
    author = {Wu, Hua-Jun and Michor, Franziska},
    number = {24},
    pages = {3695--3701},
    volume = {32},
    url = {https://academic.oup.com/bioinformatics/article-lookup/doi/10.1093/bioinformatics/btw540},
    doi = {10.1093/bioinformatics/btw540},
    issn = {1367-4803},
    pmid = {27531101}
}

@article{Talos2017,
    title = {{A computational systems approach identifies synergistic specification genes that facilitate lineage conversion to prostate tissue}},
    year = {2017},
    journal = {Nature Communications},
    author = {Talos, Flaminia and Mitrofanova, Antonina and Bergren, Sarah K. and Califano, Andrea and Shen, Michael M.},
    pages = {1--12},
    volume = {8},
    publisher = {Nature Publishing Group},
    url = {http://dx.doi.org/10.1038/ncomms14662},
    doi = {10.1038/ncomms14662},
    issn = {20411723},
    pmid = {28429718}
}

@article{Bhutani2013,
    title = {{A critical role for AID in the initiation of reprogramming to induced pluripotent stem cells}},
    year = {2013},
    journal = {FASEB Journal},
    author = {Bhutani, Nidhi and Decker, Matthew N. and Brady, Jennifer J. and Bussat, Rose T. and Burns, David M. and Corbel, Stephane Y. and Blau, Helen M.},
    number = {3},
    pages = {1107--1113},
    volume = {27},
    isbn = {1530-6860 (Electronic){\textbackslash}n0892-6638 (Linking)},
    doi = {10.1096/fj.12-222125},
    issn = {15306860},
    pmid = {23212122},
    keywords = {Activation-induced deaminase, DNA demethylation, Early events in iPSC generation}
}

@article{Takahashi2016a,
    title = {{A decade of transcription factor-mediated reprogramming to pluripotency}},
    year = {2016},
    journal = {Nature Reviews Molecular Cell Biology},
    author = {Takahashi, Kazutoshi and Yamanaka, Shinya},
    number = {3},
    pages = {183--193},
    volume = {17},
    publisher = {Nature Publishing Group},
    url = {http://www.nature.com/doifinder/10.1038/nrm.2016.8},
    isbn = {1471-0080 (Electronic) 1471-0072 (Linking)},
    doi = {10.1038/nrm.2016.8},
    issn = {1471-0072},
    pmid = {26883003},
    arxivId = {NIHMS150003}
}

@article{Teves2016a,
    title = {{A dynamic mode of mitotic bookmarking by transcription factors}},
    year = {2016},
    journal = {eLife},
    author = {Teves, Sheila S. and An, Luye and Hansen, Anders S. and Xie, Liangqi and Darzacq, Xavier and Tjian, Robert},
    number = {NOVEMBER2016},
    pages = {1--24},
    volume = {5},
    isbn = {5200401194},
    doi = {10.7554/eLife.22280},
    issn = {2050084X},
    pmid = {27855781},
    arxivId = {NIHMS150003}
}

@article{Tang2015,
    title = {{A flexible reporter system for direct observation and isolation of cancer stem cells}},
    year = {2015},
    journal = {Stem Cell Reports},
    author = {Tang, Binwu and Raviv, Asaf and Esposito, Dominic and Flanders, Kathleen C. and Daniel, Catherine and Nghiem, Bao Tram and Garfield, Susan and Lim, Langston and Mannan, Poonam and Robles, Ana I. and Smith, William I. and Zimmerberg, Joshua and Ravin, Rea and Wakefield, Lalage M.},
    number = {1},
    pages = {155--169},
    volume = {4},
    publisher = {The Authors},
    url = {http://dx.doi.org/10.1016/j.stemcr.2014.11.002},
    isbn = {2213-6711 (Electronic){\textbackslash}r2213-6711 (Linking)},
    doi = {10.1016/j.stemcr.2014.11.002},
    issn = {22136711},
    pmid = {25497455}
}

@article{Iwamoto2010,
    title = {{A general chemical method to regulate protein stability in the mammalian central nervous system}},
    year = {2010},
    journal = {Chemistry and Biology},
    author = {Iwamoto, Mari and Bj{\"{o}}rklund, Tomas and Lundberg, Cecilia and Kirik, Deniz and Wandless, Thomas J.},
    number = {9},
    pages = {981--988},
    volume = {17},
    isbn = {1879-1301 (Electronic){\textbackslash}r1074-5521 (Linking)},
    doi = {10.1016/j.chembiol.2010.07.009},
    issn = {10745521},
    pmid = {20851347}
}

@article{Ramaker2017,
    title = {{A genome-wide interactome of DNA-associated proteins in the human liver}},
    year = {2017},
    journal = {bioRxiv},
    author = {Ramaker, Ryne C and Savic, Daniel and Hardigan, Andrew A and Newberry, Kimberly and Cooper, Gregory M and Myers, Richard M and Cooper, Sara J},
    pages = {1--49},
    url = {http://biorxiv.org/content/early/2017/03/01/111385.abstract},
    doi = {10.1101/gr.222083.117},
    issn = {1088-9051},
    keywords = {liver, rna-seq, tissue chip-seq, whole genome sequencing}
}

@article{Koziol1997b,
    title = {{A graphical technique for displaying correlation matrices}},
    year = {1997},
    journal = {American Statistician},
    author = {Koziol, James A. and Alexander, Joel E. and Bauers, Lance O. and Kuperman, Samuel and Morzorati, Sandra and O’connor, Sean J. and Rohrbaugh, John and Porjesz, Bernice and Begleiter, Henri and Polich, John},
    number = {4},
    pages = {301--304},
    volume = {51},
    doi = {10.1080/00031305.1997.10474402},
    issn = {15372731},
    keywords = {Electroencephalography (EEG), Eventrelated brain potential (ERP), Fisher z transformation, Larntz-Perlman procedure, P300}
}

@article{Klepikova2016,
    title = {{A high resolution map of the Arabidopsis thaliana developmental transcriptome based on RNA-seq profiling}},
    year = {2016},
    journal = {Plant Journal},
    author = {Klepikova, Anna V. and Kasianov, Artem S. and Gerasimov, Evgeny S. and Logacheva, Maria D. and Penin, Aleksey A.},
    number = {6},
    pages = {1058--1070},
    volume = {88},
    isbn = {1365-313X},
    doi = {10.1111/tpj.13312},
    issn = {1365313X},
    pmid = {27549386},
    keywords = {Arabidopsis thaliana, RNA-seq, alternative splicing, differentially expressed genes, gene expression analysis, transcription factor}
}

@article{Kubben2016,
    title = {{A high-content imaging-based screening pipeline for the systematic identification of anti-progeroid compounds}},
    year = {2016},
    journal = {Methods},
    author = {Kubben, Nard and Brimacombe, Kyle R. and Donegan, Megan and Li, Zhuyin and Misteli, Tom},
    pages = {46--58},
    volume = {96},
    publisher = {Elsevier Inc.},
    url = {http://dx.doi.org/10.1016/j.ymeth.2015.08.024},
    doi = {10.1016/j.ymeth.2015.08.024},
    issn = {10959130},
    pmid = {26341717},
    keywords = {FDA-approved compounds, HGPS, High-content imaging, High-throughput screening, Progerin, Retinoids}
}

@article{Jin2013,
    title = {{A high-resolution map of the three-dimensional chromatin interactome in human cells.}},
    year = {2013},
    journal = {Nature},
    author = {Jin, Fulai and Li, Yan and Dixon, Jesse R and Selvaraj, Siddarth and Ye, Zhen and Lee, Ah Young and Yen, Chia-An and Schmitt, Anthony D and Espinoza, Celso a and Ren, Bing},
    number = {7475},
    pages = {290--4},
    volume = {503},
    publisher = {Nature Publishing Group},
    url = {http://www.pubmedcentral.nih.gov/articlerender.fcgi?artid=3838900&tool=pmcentrez&rendertype=abstract},
    isbn = {1476-4687 (Electronic){\textbackslash}r0028-0836 (Linking)},
    doi = {10.1038/nature12644},
    issn = {1476-4687},
    pmid = {24141950},
    keywords = {Cell Line, Chromatin, Chromatin: chemistry, Chromatin: genetics, Chromatin: metabolism, Chromosome Mapping, Enhancer Elements, Genetic, Enhancer Elements, Genetic: physiology, Gene Expression Regulation, Genome, Human, Humans, Imaging, Three-Dimensional, Promoter Regions, Genetic, Promoter Regions, Genetic: physiology, Protein Binding, Signal Transduction, Tumor Necrosis Factor-alpha, Tumor Necrosis Factor-alpha: metabolism}
}

@article{Ponnapalli2011,
    title = {{A higher-order generalized singular value decomposition for comparison of global mRNA expression from multiple organisms}},
    year = {2011},
    journal = {PLoS ONE},
    author = {Ponnapalli, Sri Priya and Saunders, Michael A. and van Loan, Charles F. and Alter, Orly},
    number = {12},
    volume = {6},
    isbn = {10.1371/journal.pone.0028072},
    doi = {10.1371/journal.pone.0028072},
    issn = {19326203},
    pmid = {22216090}
}

@article{Lefebvre2010,
    title = {{A human B-cell interactome identifies MYB and FOXM1 as master regulators of proliferation in germinal centers}},
    year = {2010},
    journal = {Molecular Systems Biology},
    author = {Lefebvre, Celine and Rajbhandari, Presha and Alvarez, Mariano J. and Bandaru, Pradeep and Lim, Wei Keat and Sato, Mai and Wang, Kai and Sumazin, Pavel and Kustagi, Manjunath and Bisikirska, Brygida C. and Basso, Katia and Beltrao, Pedro and Krogan, Nevan and Gautier, Jean and Dalla-Favera, Riccardo and Califano, Andrea},
    number = {377},
    pages = {1--10},
    volume = {6},
    publisher = {Nature Publishing Group},
    url = {http://dx.doi.org/10.1038/msb.2010.31},
    isbn = {1744-4292 (Electronic){\textbackslash}r1744-4292 (Linking)},
    doi = {10.1038/msb.2010.31},
    issn = {17444292},
    pmid = {20531406},
    keywords = {B cell, Germinal centers, Interactome, Master regulator}
}

@article{Jeub2015,
    title = {{A Local Perspective on Community Structure in Multilayer Networks}},
    year = {2015},
    author = {Jeub, Lucas G. S. and Mahoney, Michael W. and Mucha, Peter J. and Porter, Mason A.},
    number = {2},
    pages = {144--163},
    volume = {5},
    url = {http://arxiv.org/abs/1510.05185},
    doi = {10.1017/nws.2016.22},
    issn = {2050-1242},
    arxivId = {1510.05185},
    keywords = {a, a densely connected set, and communities can reveal, clustering, community, community profiles, community structure, in a network describes, model, multilayer networks, network, of nodes, often, personalized pagerank, random walks, regularities in processes of, relative to a null, spectral graph theory}
}

@article{Wang2011,
    title = {{A long noncoding RNA maintains active chromatin to coordinate homeotic gene expression.}},
    year = {2011},
    journal = {Nature},
    author = {Wang, Kevin C and Yang, Yul W and Liu, Bo and Sanyal, Amartya and Corces-Zimmerman, Ryan and Chen, Yong and Lajoie, Bryan R and Protacio, Angeline and Flynn, Ryan A and Gupta, Rajnish A and Wysocka, Joanna and Lei, Ming and Dekker, Job and Helms, Jill A and Chang, Howard Y},
    number = {7341},
    pages = {120--4},
    volume = {472},
    publisher = {Nature Publishing Group},
    url = {http://www.ncbi.nlm.nih.gov/pubmed/21423168%5Cnhttp://www.pubmedcentral.nih.gov/articlerender.fcgi?artid=PMC3670758},
    isbn = {1476-4687 (Electronic){\textbackslash}n0028-0836 (Linking)},
    doi = {10.1038/nature09819},
    issn = {1476-4687},
    pmid = {21423168},
    arxivId = {NIHMS150003}
}

@article{Bernard2010,
    title = {{A long nuclear-retained non-coding RNA regulates synaptogenesis by modulating gene expression.}},
    year = {2010},
    journal = {The EMBO journal},
    author = {Bernard, Delphine and Prasanth, Kannanganattu V and Tripathi, Vidisha and Colasse, Sabrina and Nakamura, Tetsuya and Xuan, Zhenyu and Zhang, Michael Q and Sedel, Frédéric and Jourdren, Laurent and Coulpier, Fanny and Triller, Antoine and Spector, David L and Bessis, Alain},
    number = {18},
    pages = {3082--3093},
    volume = {29},
    isbn = {1460-2075 (Electronic){\textbackslash}r0261-4189 (Linking)},
    doi = {10.1038/emboj.2010.199},
    issn = {0261-4189},
    pmid = {20729808}
}

@article{Shannon1948,
    title = {{A mathematical theory of communication}},
    year = {1948},
    journal = {The Bell System Technical Journal},
    author = {Shannon, Claude E},
    number = {July 1928},
    pages = {379--423},
    volume = {27},
    url = {http://cm.bell-labs.com/cm/ms/what/shannonday/shannon1948.pdf},
    isbn = {0252725484},
    doi = {10.1145/584091.584093},
    issn = {07246811},
    pmid = {9230594},
    arxivId = {chao-dyn/9411012}
}

@article{Swift2017,
    title = {{A matter of time — How transient transcription factor interactions create dynamic gene regulatory networks}},
    year = {2017},
    journal = {Biochimica et Biophysica Acta - Gene Regulatory Mechanisms},
    author = {Swift, Joseph and Coruzzi, Gloria M.},
    number = {1},
    pages = {75--83},
    volume = {1860},
    publisher = {Elsevier B.V.},
    isbn = {1874-9399},
    doi = {10.1016/j.bbagrm.2016.08.007},
    issn = {18764320},
    pmid = {27546191},
    keywords = {Epigenetics, Plant genomics, Transcription dynamics, Transcription factor, Transient DNA binding}
}

@article{Velasco2017,
    title = {{A Multi-step Transcriptional and Chromatin State Cascade Underlies Motor Neuron Programming from Embryonic Stem Cells Article}},
    year = {2017},
    journal = {Cell stem cell},
    author = {Velasco, Silvia and Ibrahim, Mahmoud M and Kakumanu, Akshay and Ohler, Uwe and Mahony, Shaun and Mazzoni, Esteban O},
    pages = {1--13},
    volume = {20},
    doi = {10.1016/j.stem.2016.11.006},
    issn = {19345909},
    pmid = {27939218}
}

@article{Coller2006a,
    title = {{A new description of cellular quiescence}},
    year = {2006},
    journal = {PLoS Biology},
    author = {Coller, Hilary A. and Sang, Liyun and Roberts, James M.},
    number = {3},
    pages = {0329--0349},
    volume = {4},
    isbn = {1545-7885 (Electronic){\textbackslash}r1544-9173 (Linking)},
    doi = {10.1371/journal.pbio.0040083},
    issn = {15457885},
    pmid = {16509772}
}

@article{Coller2006,
    title = {{A new description of cellular quiescence}},
    year = {2006},
    journal = {PLoS Biology},
    author = {Coller, Hilary A. and Sang, Liyun and Roberts, James M.},
    number = {3},
    pages = {0329--0349},
    volume = {4},
    isbn = {1545-7885 (Electronic){\textbackslash}r1544-9173 (Linking)},
    doi = {10.1371/journal.pbio.0040083},
    issn = {15457885},
    pmid = {16509772}
}

@article{Bauman1980,
    title = {{A new method for fluorescent microscopical localization of specific DNA sequences by in situ hybridization of fluorochrome-labelled RNA}},
    year = {1980},
    journal = {EXP Cell Res},
    author = {{Bauman} and {Wiegant} and {Borst} and Duijin, Van}
}

@article{Sikdar2017,
    title = {{A novel statistical approach for identification of the master regulator transcription factor}},
    year = {2017},
    journal = {BMC Bioinformatics},
    author = {Sikdar, Sinjini and Datta, Susmita},
    number = {1},
    pages = {1--11},
    volume = {18},
    publisher = {BMC Bioinformatics},
    doi = {10.1186/s12859-017-1499-x},
    issn = {14712105},
    pmid = {28148240},
    keywords = {Concordance, Differential connectivity, Master regulator, Regulation, Transcription factor}
}

@article{Chen2018,
    title = {{A Pan-Cancer Analysis of Enhancer Expression in Nearly 9000 Patient Samples}},
    year = {2018},
    journal = {Cell},
    author = {Chen, Han and Li, Chunyan and Peng, Xinxin and Zhou, Zhicheng and Weinstein, John N. and Liang, Han and Caesar-Johnson, Samantha J. and Demchok, John A. and Felau, Ina and Kasapi, Melpomeni and Ferguson, Martin L. and Hutter, Carolyn M. and Sofia, Heidi J. and Tarnuzzer, Roy and Wang, Zhining and Yang, Liming and Zenklusen, Jean C. and Zhang, Jiashan (Julia) and Chudamani, Sudha and Liu, Jia and Lolla, Laxmi and Naresh, Rashi and Pihl, Todd and Sun, Qiang and Wan, Yunhu and Wu, Ye and Cho, Juok and DeFreitas, Timothy and Frazer, Scott and Gehlenborg, Nils and Getz, Gad and Heiman, David I. and Kim, Jaegil and Lawrence, Michael S. and Lin, Pei and Meier, Sam and Noble, Michael S. and Saksena, Gordon and Voet, Doug and Zhang, Hailei and Bernard, Brady and Chambwe, Nyasha and Dhankani, Varsha and Knijnenburg, Theo and Kramer, Roger and Leinonen, Kalle and Liu, Yuexin and Miller, Michael and Reynolds, Sheila and Shmulevich, Ilya and Thorsson, Vesteinn and Zhang, Wei and Akbani, Rehan and Broom, Bradley M. and Hegde, Apurva M. and Ju, Zhenlin and Kanchi, Rupa S. and Korkut, Anil and Li, Jun and Liang, Han and Ling, Shiyun and Liu, Wenbin and Lu, Yiling and Mills, Gordon B. and Ng, Kwok-Shing and Rao, Arvind and Ryan, Michael and Wang, Jing and Weinstein, John N. and Zhang, Jiexin and Abeshouse, Adam and Armenia, Joshua and Chakravarty, Debyani and Chatila, Walid K. and de Bruijn, Ino and Gao, Jianjiong and Gross, Benjamin E. and Heins, Zachary J. and Kundra, Ritika and La, Konnor and Ladanyi, Marc and Luna, Augustin and Nissan, Moriah G. and Ochoa, Angelica and Phillips, Sarah M. and Reznik, Ed and Sanchez-Vega, Francisco and Sander, Chris and Schultz, Nikolaus and Sheridan, Robert and Sumer, S. Onur and Sun, Yichao and Taylor, Barry S. and Wang, Jioajiao and Zhang, Hongxin and Anur, Pavana and Peto, Myron and Spellman, Paul and Benz, Christopher and Stuart, Joshua M. and Wong, Christopher K. and Yau, Christina and Hayes, D. Neil and Parker, Joel S. and Wilkerson, Matthew D. and Ally, Adrian and Balasundaram, Miruna and Bowlby, Reanne and Brooks, Denise and Carlsen, Rebecca and Chuah, Eric and Dhalla, Noreen and Holt, Robert and Jones, Steven J.M. and Kasaian, Katayoon and Lee, Darlene and Ma, Yussanne and Marra, Marco A. and Mayo, Michael and Moore, Richard A. and Mungall, Andrew J. and Mungall, Karen and Robertson, A. Gordon and Sadeghi, Sara and Schein, Jacqueline E. and Sipahimalani, Payal and Tam, Angela and Thiessen, Nina and Tse, Kane and Wong, Tina and Berger, Ashton C. and Beroukhim, Rameen and Cherniack, Andrew D. and Cibulskis, Carrie and Gabriel, Stacey B. and Gao, Galen F. and Ha, Gavin and Meyerson, Matthew and Schumacher, Steven E. and Shih, Juliann and Kucherlapati, Melanie H. and Kucherlapati, Raju S. and Baylin, Stephen and Cope, Leslie and Danilova, Ludmila and Bootwalla, Moiz S. and Lai, Phillip H. and Maglinte, Dennis T. and Van Den Berg, David J. and Weisenberger, Daniel J. and Auman, J. Todd and Balu, Saianand and Bodenheimer, Tom and Fan, Cheng and Hoadley, Katherine A. and Hoyle, Alan P. and Jefferys, Stuart R. and Jones, Corbin D. and Meng, Shaowu and Mieczkowski, Piotr A. and Mose, Lisle E. and Perou, Amy H. and Perou, Charles M. and Roach, Jeffrey and Shi, Yan and Simons, Janae V. and Skelly, Tara and Soloway, Matthew G. and Tan, Donghui and Veluvolu, Umadevi and Fan, Huihui and Hinoue, Toshinori and Laird, Peter W. and Shen, Hui and Zhou, Wanding and Bellair, Michelle and Chang, Kyle and Covington, Kyle and Creighton, Chad J. and Dinh, Huyen and Doddapaneni, HarshaVardhan and Donehower, Lawrence A. and Drummond, Jennifer and Gibbs, Richard A. and Glenn, Robert and Hale, Walker and Han, Yi and Hu, Jianhong and Korchina, Viktoriya and Lee, Sandra and Lewis, Lora and Li, Wei and Liu, Xiuping and Morgan, Margaret and Morton, Donna and Muzny, Donna and Santibanez, Jireh and Sheth, Margi and Shinbrot, Eve and Wang, Linghua and Wang, Min and Wheeler, David A. and Xi, Liu and Zhao, Fengmei and Hess, Julian and Appelbaum, Elizabeth L. and Bailey, Matthew and Cordes, Matthew G. and Ding, Li and Fronick, Catrina C. and Fulton, Lucinda A. and Fulton, Robert S. and Kandoth, Cyriac and Mardis, Elaine R. and McLellan, Michael D. and Miller, Christopher A. and Schmidt, Heather K. and Wilson, Richard K. and Crain, Daniel and Curley, Erin and Gardner, Johanna and Lau, Kevin and Mallery, David and Morris, Scott and Paulauskis, Joseph and Penny, Robert and Shelton, Candace and Shelton, Troy and Sherman, Mark and Thompson, Eric and Yena, Peggy and Bowen, Jay and Gastier-Foster, Julie M. and Gerken, Mark and Leraas, Kristen M. and Lichtenberg, Tara M. and Ramirez, Nilsa C. and Wise, Lisa and Zmuda, Erik and Corcoran, Niall and Costello, Tony and Hovens, Christopher and Carvalho, Andre L. and de Carvalho, Ana C. and Fregnani, José H. and Longatto-Filho, Adhemar and Reis, Rui M. and Scapulatempo-Neto, Cristovam and Silveira, Henrique C.S. and Vidal, Daniel O. and Burnette, Andrew and Eschbacher, Jennifer and Hermes, Beth and Noss, Ardene and Singh, Rosy and Anderson, Matthew L. and Castro, Patricia D. and Ittmann, Michael and Huntsman, David and Kohl, Bernard and Le, Xuan and Thorp, Richard and Andry, Chris and Duffy, Elizabeth R. and Lyadov, Vladimir and Paklina, Oxana and Setdikova, Galiya and Shabunin, Alexey and Tavobilov, Mikhail and McPherson, Christopher and Warnick, Ronald and Berkowitz, Ross and Cramer, Daniel and Feltmate, Colleen and Horowitz, Neil and Kibel, Adam and Muto, Michael and Raut, Chandrajit P. and Malykh, Andrei and Barnholtz-Sloan, Jill S. and Barrett, Wendi and Devine, Karen and Fulop, Jordonna and Ostrom, Quinn T. and Shimmel, Kristen and Wolinsky, Yingli and Sloan, Andrew E. and De Rose, Agostino and Giuliante, Felice and Goodman, Marc and Karlan, Beth Y. and Hagedorn, Curt H. and Eckman, John and Harr, Jodi and Myers, Jerome and Tucker, Kelinda and Zach, Leigh Anne and Deyarmin, Brenda and Hu, Hai and Kvecher, Leonid and Larson, Caroline and Mural, Richard J. and Somiari, Stella and Vicha, Ales and Zelinka, Tomas and Bennett, Joseph and Iacocca, Mary and Rabeno, Brenda and Swanson, Patricia and Latour, Mathieu and Lacombe, Louis and T{\^{e}}tu, Bernard and Bergeron, Alain and McGraw, Mary and Staugaitis, Susan M. and Chabot, John and Hibshoosh, Hanina and Sepulveda, Antonia and Su, Tao and Wang, Timothy and Potapova, Olga and Voronina, Olga and Desjardins, Laurence and Mariani, Odette and Roman-Roman, Sergio and Sastre, Xavier and Stern, Marc-Henri and Cheng, Feixiong and Signoretti, Sabina and Berchuck, Andrew and Bigner, Darell and Lipp, Eric and Marks, Jeffrey and McCall, Shannon and McLendon, Roger and Secord, Angeles and Sharp, Alexis and Behera, Madhusmita and Brat, Daniel J. and Chen, Amy and Delman, Keith and Force, Seth and Khuri, Fadlo and Magliocca, Kelly and Maithel, Shishir and Olson, Jeffrey J. and Owonikoko, Taofeek and Pickens, Alan and Ramalingam, Suresh and Shin, Dong M. and Sica, Gabriel and Van Meir, Erwin G. and Zhang, Hongzheng and Eijckenboom, Wil and Gillis, Ad and Korpershoek, Esther and Looijenga, Leendert and Oosterhuis, Wolter and Stoop, Hans and van Kessel, Kim E. and Zwarthoff, Ellen C. and Calatozzolo, Chiara and Cuppini, Lucia and Cuzzubbo, Stefania and DiMeco, Francesco and Finocchiaro, Gaetano and Mattei, Luca and Perin, Alessandro and Pollo, Bianca and Chen, Chu and Houck, John and Lohavanichbutr, Pawadee and Hartmann, Arndt and Stoehr, Christine and Stoehr, Robert and Taubert, Helge and Wach, Sven and Wullich, Bernd and Kycler, Witold and Murawa, Dawid and Wiznerowicz, Maciej and Chung, Ki and Edenfield, W. Jeffrey and Martin, Julie and Baudin, Eric and Bubley, Glenn and Bueno, Raphael and De Rienzo, Assunta and Richards, William G. and Kalkanis, Steven and Mikkelsen, Tom and Noushmehr, Houtan and Scarpace, Lisa and Girard, Nicolas and Aymerich, Marta and Campo, Elias and Gin{\'{e}}, Eva and Guillermo, Armando López and Van Bang, Nguyen and Hanh, Phan Thi and Phu, Bui Duc and Tang, Yufang and Colman, Howard and Evason, Kimberley and Dottino, Peter R. and Martignetti, John A. and Gabra, Hani and Juhl, Hartmut and Akeredolu, Teniola and Stepa, Serghei and Hoon, Dave and Ahn, Keunsoo and Kang, Koo Jeong and Beuschlein, Felix and Breggia, Anne and Birrer, Michael and Bell, Debra and Borad, Mitesh and Bryce, Alan H. and Castle, Erik and Chandan, Vishal and Cheville, John and Copland, John A. and Farnell, Michael and Flotte, Thomas and Giama, Nasra and Ho, Thai and Kendrick, Michael and Kocher, Jean-Pierre and Kopp, Karla and Moser, Catherine and Nagorney, David and O’Brien, Daniel and O’Neill, Brian Patrick and Patel, Tushar and Petersen, Gloria and Que, Florencia and Rivera, Michael and Roberts, Lewis and Smallridge, Robert and Smyrk, Thomas and Stanton, Melissa and Thompson, R. Houston and Torbenson, Michael and Yang, Ju Dong and Zhang, Lizhi and Brimo, Fadi and Ajani, Jaffer A. and Gonzalez, Ana Maria Angulo and Behrens, Carmen and Bondaruk, Jolanta and Broaddus, Russell and Czerniak, Bogdan and Esmaeli, Bita and Fujimoto, Junya and Gershenwald, Jeffrey and Guo, Charles and Lazar, Alexander J. and Logothetis, Christopher and Meric-Bernstam, Funda and Moran, Cesar and Ramondetta, Lois and Rice, David and Sood, Anil and Tamboli, Pheroze and Thompson, Timothy and Troncoso, Patricia and Tsao, Anne and Wistuba, Ignacio and Carter, Candace and Haydu, Lauren and Hersey, Peter and Jakrot, Valerie and Kakavand, Hojabr and Kefford, Richard and Lee, Kenneth and Long, Georgina and Mann, Graham and Quinn, Michael and Saw, Robyn and Scolyer, Richard and Shannon, Kerwin and Spillane, Andrew and Stretch, Jonathan and Synott, Maria and Thompson, John and Wilmott, James and Al-Ahmadie, Hikmat and Chan, Timothy A. and Ghossein, Ronald and Gopalan, Anuradha and Levine, Douglas A. and Reuter, Victor and Singer, Samuel and Singh, Bhuvanesh and Tien, Nguyen Viet and Broudy, Thomas and Mirsaidi, Cyrus and Nair, Praveen and Drwiega, Paul and Miller, Judy and Smith, Jennifer and Zaren, Howard and Park, Joong-Won and Hung, Nguyen Phi and Kebebew, Electron and Linehan, W. Marston and Metwalli, Adam R. and Pacak, Karel and Pinto, Peter A. and Schiffman, Mark and Schmidt, Laura S. and Vocke, Cathy D. and Wentzensen, Nicolas and Worrell, Robert and Yang, Hannah and Moncrieff, Marc and Goparaju, Chandra and Melamed, Jonathan and Pass, Harvey and Botnariuc, Natalia and Caraman, Irina and Cernat, Mircea and Chemencedji, Inga and Clipca, Adrian and Doruc, Serghei and Gorincioi, Ghenadie and Mura, Sergiu and Pirtac, Maria and Stancul, Irina and Tcaciuc, Diana and Albert, Monique and Alexopoulou, Iakovina and Arnaout, Angel and Bartlett, John and Engel, Jay and Gilbert, Sebastien and Parfitt, Jeremy and Sekhon, Harman and Thomas, George and Rassl, Doris M. and Rintoul, Robert C. and Bifulco, Carlo and Tamakawa, Raina and Urba, Walter and Hayward, Nicholas and Timmers, Henri and Antenucci, Anna and Facciolo, Francesco and Grazi, Gianluca and Marino, Mirella and Merola, Roberta and de Krijger, Ronald and Gimenez-Roqueplo, Anne-Paule and Pich{\'{e}}, Alain and Chevalier, Simone and McKercher, Ginette and Birsoy, Kivanc and Barnett, Gene and Brewer, Cathy and Farver, Carol and Naska, Theresa and Pennell, Nathan A. and Raymond, Daniel and Schilero, Cathy and Smolenski, Kathy and Williams, Felicia and Morrison, Carl and Borgia, Jeffrey A. and Liptay, Michael J. and Pool, Mark and Seder, Christopher W. and Junker, Kerstin and Omberg, Larsson and Dinkin, Mikhail and Manikhas, George and Alvaro, Domenico and Bragazzi, Maria Consiglia and Cardinale, Vincenzo and Carpino, Guido and Gaudio, Eugenio and Chesla, David and Cottingham, Sandra and Dubina, Michael and Moiseenko, Fedor and Dhanasekaran, Renumathy and Becker, Karl-Friedrich and Janssen, Klaus-Peter and Slotta-Huspenina, Julia and Abdel-Rahman, Mohamed H. and Aziz, Dina and Bell, Sue and Cebulla, Colleen M. and Davis, Amy and Duell, Rebecca and Elder, J. Bradley and Hilty, Joe and Kumar, Bahavna and Lang, James and Lehman, Norman L. and Mandt, Randy and Nguyen, Phuong and Pilarski, Robert and Rai, Karan and Schoenfield, Lynn and Senecal, Kelly and Wakely, Paul and Hansen, Paul and Lechan, Ronald and Powers, James and Tischler, Arthur and Grizzle, William E. and Sexton, Katherine C. and Kastl, Alison and Henderson, Joel and Porten, Sima and Waldmann, Jens and Fassnacht, Martin and Asa, Sylvia L. and Schadendorf, Dirk and Couce, Marta and Graefen, Markus and Huland, Hartwig and Sauter, Guido and Schlomm, Thorsten and Simon, Ronald and Tennstedt, Pierre and Olabode, Oluwole and Nelson, Mark and Bathe, Oliver and Carroll, Peter R. and Chan, June M. and Disaia, Philip and Glenn, Pat and Kelley, Robin K. and Landen, Charles N. and Phillips, Joanna and Prados, Michael and Simko, Jeffry and Smith-McCune, Karen and VandenBerg, Scott and Roggin, Kevin and Fehrenbach, Ashley and Kendler, Ady and Sifri, Suzanne and Steele, Ruth and Jimeno, Antonio and Carey, Francis and Forgie, Ian and Mannelli, Massimo and Carney, Michael and Hernandez, Brenda and Campos, Benito and Herold-Mende, Christel and Jungk, Christin and Unterberg, Andreas and von Deimling, Andreas and Bossler, Aaron and Galbraith, Joseph and Jacobus, Laura and Knudson, Michael and Knutson, Tina and Ma, Deqin and Milhem, Mohammed and Sigmund, Rita and Godwin, Andrew K. and Madan, Rashna and Rosenthal, Howard G. and Adebamowo, Clement and Adebamowo, Sally N. and Boussioutas, Alex and Beer, David and Giordano, Thomas and Mes-Masson, Anne-Marie and Saad, Fred and Bocklage, Therese and Landrum, Lisa and Mannel, Robert and Moore, Kathleen and Moxley, Katherine and Postier, Russel and Walker, Joan and Zuna, Rosemary and Feldman, Michael and Valdivieso, Federico and Dhir, Rajiv and Luketich, James and Pinero, Edna M. Mora and Quintero-Aguilo, Mario and Carlotti, Carlos Gilberto and Dos Santos, Jose Sebastião and Kemp, Rafael and Sankarankuty, Ajith and Tirapelli, Daniela and Catto, James and Agnew, Kathy and Swisher, Elizabeth and Creaney, Jenette and Robinson, Bruce and Shelley, Carl Simon and Godwin, Eryn M. and Kendall, Sara and Shipman, Cassaundra and Bradford, Carol and Carey, Thomas and Haddad, Andrea and Moyer, Jeffey and Peterson, Lisa and Prince, Mark and Rozek, Laura and Wolf, Gregory and Bowman, Rayleen and Fong, Kwun M. and Yang, Ian and Korst, Robert and Rathmell, W. Kimryn and Fantacone-Campbell, J. Leigh and Hooke, Jeffrey A. and Kovatich, Albert J. and Shriver, Craig D. and DiPersio, John and Drake, Bettina and Govindan, Ramaswamy and Heath, Sharon and Ley, Timothy and Van Tine, Brian and Westervelt, Peter and Rubin, Mark A. and Lee, Jung Il and Aredes, Natália D. and Mariamidze, Armaz},
    number = {2},
    pages = {386--399},
    volume = {173},
    url = {http://linkinghub.elsevier.com/retrieve/pii/S0092867418303076},
    doi = {10.1016/j.cell.2018.03.027},
    issn = {00928674},
    pmid = {29625054}
}

@article{Hnisz2017,
    title = {{A Phase Separation Model for Transcriptional Control}},
    year = {2017},
    journal = {Cell},
    author = {Hnisz, Denes and Shrinivas, Krishna and Young, Richard A and Chakraborty, Arup K and Sharp, Phillip A},
    number = {1},
    pages = {13--23},
    volume = {169},
    publisher = {Elsevier Inc.},
    url = {http://dx.doi.org/10.1016/j.cell.2017.02.007},
    doi = {10.1016/j.cell.2017.02.007},
    issn = {0092-8674},
    pmid = {28340338}
}

@article{Amitai2017,
    title = {{A population dynamics model for clonal diversity in a germinal center}},
    year = {2017},
    journal = {Frontiers in Microbiology},
    author = {Amitai, Assaf and Mesin, Luka and Victora, Gabriel D. and Kardar, Mehran and Chakraborty, Arup K.},
    number = {SEP},
    pages = {1--9},
    volume = {8},
    isbn = {1664-302X},
    doi = {10.3389/fmicb.2017.01693},
    issn = {1664302X},
    keywords = {Affinity maturation, Clonal evolution, Germinal center reaction, Modeling and simulations, Population dynamics}
}

@article{Rackham2016,
    title = {{A predictive computational framework for direct reprogramming between human cell types.}},
    year = {2016},
    journal = {Nature genetics},
    author = {Rackham, Owen J L and Firas, Jaber and Fang, Hai and Oates, Matt E and Holmes, Melissa L and Knaupp, Anja S and {FANTOM Consortium} and Suzuki, Harukazu and Nefzger, Christian M and Daub, Carsten O and Shin, Jay W and Petretto, Enrico and Forrest, Alistair R R and Hayashizaki, Yoshihide and Polo, Jose M and Gough, Julian},
    number = {3},
    pages = {331--5},
    volume = {48},
    url = {http://www.ncbi.nlm.nih.gov/pubmed/26780608},
    doi = {10.1038/ng.3487},
    issn = {1546-1718},
    pmid = {26780608}
}

@article{Forrest2014,
    title = {{A promoter-level mammalian expression atlas}},
    year = {2014},
    journal = {Nature},
    author = {Forrest, Alistair R. R. and Kawaji, Hideya and Rehli, Michael and Kenneth Baillie, J. and de Hoon, Michiel J. L. and Haberle, Vanja and Lassmann, Timo and Kulakovskiy, Ivan V. and Lizio, Marina and Itoh, Masayoshi and Andersson, Robin and Mungall, Christopher J. and Meehan, Terrence F. and Schmeier, Sebastian and Bertin, Nicolas and J{\o}rgensen, Mette and Dimont, Emmanuel and Arner, Erik and Schmidl, Christian and Schaefer, Ulf and Medvedeva, Yulia A. and Plessy, Charles and Vitezic, Morana and Severin, Jessica and Semple, Colin A. and Ishizu, Yuri and Young, Robert S. and Francescatto, Margherita and Alam, Intikhab and Albanese, Davide and Altschuler, Gabriel M. and Arakawa, Takahiro and Archer, John A. C. and Arner, Peter and Babina, Magda and Rennie, Sarah and Balwierz, Piotr J. and Beckhouse, Anthony G. and Pradhan-Bhatt, Swati and Blake, Judith A. and Blumenthal, Antje and Bodega, Beatrice and Bonetti, Alessandro and Briggs, James and Brombacher, Frank and Maxwell Burroughs, A. and Califano, Andrea and Cannistraci, Carlo V. and Carbajo, Daniel and Chen, Yun and Chierici, Marco and Ciani, Yari and Clevers, Hans C. and Dalla, Emiliano and Davis, Carrie A. and Detmar, Michael and Diehl, Alexander D. and Dohi, Taeko and Drabl{\o}s, Finn and Edge, Albert S. B. and Edinger, Matthias and Ekwall, Karl and Endoh, Mitsuhiro and Enomoto, Hideki and Fagiolini, Michela and Fairbairn, Lynsey and Fang, Hai and Farach-Carson, Mary C. and Faulkner, Geoffrey J. and Favorov, Alexander V. and Fisher, Malcolm E. and Frith, Martin C. and Fujita, Rie and Fukuda, Shiro and Furlanello, Cesare and Furuno, Masaaki and Furusawa, Jun-ichi and Geijtenbeek, Teunis B. and Gibson, Andrew P. and Gingeras, Thomas and Goldowitz, Daniel and Gough, Julian and Guhl, Sven and Guler, Reto and Gustincich, Stefano and Ha, Thomas J. and Hamaguchi, Masahide and Hara, Mitsuko and Harbers, Matthias and Harshbarger, Jayson and Hasegawa, Akira and Hasegawa, Yuki and Hashimoto, Takehiro and Herlyn, Meenhard and Hitchens, Kelly J. and Ho Sui, Shannan J. and Hofmann, Oliver M. and Hoof, Ilka and Hori, Fumi and Huminiecki, Lukasz and Iida, Kei and Ikawa, Tomokatsu and Jankovic, Boris R. and Jia, Hui and Joshi, Anagha and Jurman, Giuseppe and Kaczkowski, Bogumil and Kai, Chieko and Kaida, Kaoru and Kaiho, Ai and Kajiyama, Kazuhiro and Kanamori-Katayama, Mutsumi and Kasianov, Artem S. and Kasukawa, Takeya and Katayama, Shintaro and Kato, Sachi and Kawaguchi, Shuji and Kawamoto, Hiroshi and Kawamura, Yuki I. and Kawashima, Tsugumi and Kempfle, Judith S. and Kenna, Tony J. and Kere, Juha and Khachigian, Levon M. and Kitamura, Toshio and Peter Klinken, S. and Knox, Alan J. and Kojima, Miki and Kojima, Soichi and Kondo, Naoto and Koseki, Haruhiko and Koyasu, Shigeo and Krampitz, Sarah and Kubosaki, Atsutaka and Kwon, Andrew T. and Laros, Jeroen F. J. and Lee, Weonju and Lennartsson, Andreas and Li, Kang and Lilje, Berit and Lipovich, Leonard and Mackay-sim, Alan and Manabe, Ri-ichiroh and Mar, Jessica C. and Marchand, Benoit and Mathelier, Anthony and Mejhert, Niklas and Meynert, Alison and Mizuno, Yosuke and de Lima Morais, David A. and Morikawa, Hiromasa and Morimoto, Mitsuru and Moro, Kazuyo and Motakis, Efthymios and Motohashi, Hozumi and Mummery, Christine L. and Murata, Mitsuyoshi and Nagao-Sato, Sayaka and Nakachi, Yutaka and Nakahara, Fumio and Nakamura, Toshiyuki and Nakamura, Yukio and Nakazato, Kenichi and van Nimwegen, Erik and Ninomiya, Noriko and Nishiyori, Hiromi and Noma, Shohei and Nozaki, Tadasuke and Ogishima, Soichi and Ohkura, Naganari and Ohmiya, Hiroko and Ohno, Hiroshi and Ohshima, Mitsuhiro and Okada-Hatakeyama, Mariko and Okazaki, Yasushi and Orlando, Valerio and Ovchinnikov, Dmitry A. and Pain, Arnab and Passier, Robert and Patrikakis, Margaret and Persson, Helena and Piazza, Silvano and Prendergast, James G. D. and Rackham, Owen J. L. and Ramilowski, Jordan A. and Rashid, Mamoon and Ravasi, Timothy and Rizzu, Patrizia and Roncador, Marco and Roy, Sugata and Rye, Morten B. and Saijyo, Eri and Sajantila, Antti and Saka, Akiko and Sakaguchi, Shimon and Sakai, Mizuho and Sato, Hiroki and Satoh, Hironori and Savvi, Suzana and Saxena, Alka and Schneider, Claudio and Schultes, Erik A. and Schulze-Tanzil, Gundula G. and Schwegmann, Anita and Sengstag, Thierry and Sheng, Guojun and Shimoji, Hisashi and Shimoni, Yishai and Shin, Jay W. and Simon, Christophe and Sugiyama, Daisuke and Sugiyama, Takaaki and Suzuki, Masanori and Suzuki, Naoko and Swoboda, Rolf K. and ’t Hoen, Peter A. C. and Tagami, Michihira and Takahashi, Naoko and Takai, Jun and Tanaka, Hiroshi and Tatsukawa, Hideki and Tatum, Zuotian and Thompson, Mark and Toyoda, Hiroo and Toyoda, Tetsuro and Valen, Eivind and van de Wetering, Marc and van den Berg, Linda M. and Verardo, Roberto and Vijayan, Dipti and Vorontsov, Ilya E. and Wasserman, Wyeth W. and Watanabe, Shoko and Wells, Christine A. and Winteringham, Louise N. and Wolvetang, Ernst and Wood, Emily J. and Yamaguchi, Yoko and Yamamoto, Masayuki and Yoneda, Misako and Yonekura, Yohei and Yoshida, Shigehiro and Zabierowski, Susan E. and Zhang, Peter G. and Zhao, Xiaobei and Zucchelli, Silvia and Summers, Kim M. and Suzuki, Harukazu and Daub, Carsten O. and Kawai, Jun and Heutink, Peter and Hide, Winston and Freeman, Tom C. and Lenhard, Boris and Bajic, Vladimir B. and Taylor, Martin S. and Makeev, Vsevolod J. and Sandelin, Albin and Hume, David A. and Carninci, Piero and Hayashizaki, Yoshihide},
    number = {7493},
    pages = {462--470},
    volume = {507},
    publisher = {Nature Publishing Group},
    url = {http://www.nature.com/doifinder/10.1038/nature13182},
    isbn = {1476-4687 (Electronic) 0028-0836 (Linking)},
    doi = {10.1038/nature13182},
    issn = {0028-0836},
    pmid = {24670764},
    arxivId = {15334406}
}

@article{Noble2009,
    title = {{A quick guide to organizing computational biology projects}},
    year = {2009},
    journal = {PLoS Computational Biology},
    author = {Noble, William Stafford},
    number = {7},
    pages = {1--5},
    volume = {5},
    isbn = {1553-7358},
    doi = {10.1371/journal.pcbi.1000424},
    issn = {1553734X},
    pmid = {19649301}
}

@article{Kohsaka2014,
    title = {{A recurrent neomorphic mutation in MYOD1 defines a clinically aggressive subset of embryonal rhabdomyosarcoma associated with PI3K-AKT pathway mutations.}},
    year = {2014},
    journal = {Nature genetics},
    author = {Kohsaka, Shinji and Shukla, Neerav and Ameur, Nabahet and Ito, Tatsuo and Ng, Charlotte K Y and Wang, Lu and Lim, Diana and Marchetti, Angela and Viale, Agnes and Pirun, Mono and Socci, Nicholas D and Qin, Li-Xuan and Sciot, Raf and Bridge, Julia and Singer, Samuel and Meyers, Paul and Wexler, Leonard H and Barr, Frederic G and Dogan, Snjezana and Fletcher, Jonathan A and Reis-Filho, Jorge S and Ladanyi, Marc},
    number = {6},
    pages = {595--600},
    volume = {46},
    publisher = {Nature Publishing Group},
    url = {http://www.pubmedcentral.nih.gov/articlerender.fcgi?artid=4231202&tool=pmcentrez&rendertype=abstract},
    isbn = {0008-5472},
    doi = {10.1038/ng.2969},
    issn = {1546-1718},
    pmid = {24793135},
    keywords = {Adolescent, Adult, Amino Acid Sequence, Animals, Cell Proliferation, Child, DNA Mutational Analysis, Exome, Female, Genotype, High-Throughput Nucleotide Sequencing, Humans, Male, Mice, Molecular Sequence Data, Mutagenesis, Mutation, MyoD Protein, MyoD Protein: genetics, Phosphatidylinositol 3-Kinases, Phosphatidylinositol 3-Kinases: genetics, Proto-Oncogene Proteins c-akt, Proto-Oncogene Proteins c-akt: genetics, Rhabdomyosarcoma, Embryonal, Rhabdomyosarcoma, Embryonal: genetics, Sequence Homology, Amino Acid, Transcriptome, Young Adult}
}

@article{Dharmarajan2019,
    title = {{A Simple and Flexible Computational Framework for Inferring Sources of Heterogeneity from Single-Cell Dynamics}},
    year = {2019},
    journal = {Cell Systems},
    author = {Dharmarajan, Lekshmi and Kaltenbach, Hans-Michael and Rudolf, Fabian and Stelling, Joerg},
    number = {0},
    pages = {1--12},
    volume = {0},
    publisher = {Elsevier Inc.},
    url = {https://linkinghub.elsevier.com/retrieve/pii/S2405471218304812},
    doi = {10.1016/j.cels.2018.12.007},
    issn = {24054712},
    pmid = {30638813},
    keywords = {cell-to-cell variability, endocytosis, network inference, non-linear mixed-effects models, systems biology, time-lapse imaging}
}

@article{Skene2015,
    title = {{A simple method for generating high-resolution maps of genome-wide protein binding.}},
    year = {2015},
    journal = {eLife},
    author = {Skene, Peter J and Henikoff, Steven},
    pages = {e09225},
    volume = {4},
    url = {https://elifesciences.org/content/4/e09225v2},
    isbn = {10.7554/eLife.09225},
    doi = {10.7554/eLife.09225},
    issn = {2050-084X},
    pmid = {26079792},
    keywords = {Binding Sites, Chromatin Immunoprecipitation, DNA, DNA-Binding Proteins, DNA-Binding Proteins: metabolism, DNA: metabolism, Micrococcal Nuclease, Micrococcal Nuclease: metabolism, Protein Binding, Transcription Factors, Transcription Factors: metabolism}
}

@article{Larntz1985,
    title = {{A simple test for the equality of correlation matrices}},
    year = {1985},
    journal = {Technical Report, Department of Statistics, University of Washington},
    author = {Larntz, Kinley and Perlman, Michael D.},
    number = {63}
}

@article{Lee2012,
    title = {{A spectral graph approach to discovering genetic ancestry}},
    year = {2012},
    journal = {Annals of Applied Statistics},
    author = {Lee, Ann B. and Luca, Diana and Roeder, Kathryn},
    number = {1},
    pages = {179--202},
    volume = {6},
    isbn = {0014081067},
    doi = {10.1214/09-AOAS281},
    issn = {19326157},
    pmid = {20689656},
    arxivId = {0908.2409},
    keywords = {Dimension reduction, Human genetics, Multidimensional scaling, Population structure, Spectral embedding}
}

@article{Lall2002,
    title = {{A subspace approach to balanced truncation for model reduction of nonlinear control systems}},
    year = {2002},
    journal = {International Journal of Robust and Nonlinear Control},
    author = {Lall, Sanjay and Marsden, Jerrold E. and Glava{\v{s}}ki, Sonja},
    number = {6},
    pages = {519--535},
    volume = {12},
    isbn = {1049-8923},
    doi = {10.1002/rnc.657},
    issn = {10498923},
    keywords = {Balanced truncation, Hankel norm, Karhunen-Lo{\`{e}}ve expansion, Model reduction, Total least-squares}
}

@article{Conesa2016,
    title = {{A survey of best practices for RNA-seq data analysis}},
    year = {2016},
    journal = {Genome Biology},
    author = {Conesa, Ana and Madrigal, Pedro and Tarazona, Sonia and Gomez-Cabrero, David and Cervera, Alejandra and McPherson, Andrew and Szcze{\'{s}}niak, Michal Wojciech and Gaffney, Daniel J. and Elo, Laura L. and Zhang, Xuegong and Mortazavi, Ali},
    number = {1},
    pages = {1--19},
    volume = {17},
    isbn = {1474-760X (Electronic){\textbackslash}r1474-7596 (Linking)},
    doi = {10.1186/s13059-016-0881-8},
    issn = {1474760X},
    pmid = {26813401}
}

@article{DAlessio2015,
    title = {{A systematic approach to identify candidate transcription factors that control cell identity}},
    year = {2015},
    journal = {Stem Cell Reports},
    author = {D'Alessio, Ana C. and Fan, Zi Peng and Wert, Katherine J. and Baranov, Petr and Cohen, Malkiel A. and Saini, Janmeet S. and Cohick, Evan and Charniga, Carol and Dadon, Daniel and Hannett, Nancy M. and Young, Michael J. and Temple, Sally and Jaenisch, Rudolf and Lee, Tong Ihn and Young, Richard A.},
    number = {5},
    pages = {763--775},
    volume = {5},
    publisher = {The Authors},
    url = {http://dx.doi.org/10.1016/j.stemcr.2015.09.016},
    isbn = {2213-6711 (Electronic) 2213-6711 (Linking)},
    doi = {10.1016/j.stemcr.2015.09.016},
    issn = {22136711},
    pmid = {26603904}
}

@article{Meyer-Hermann2012,
    title = {{A theory of germinal center b cell selection, division, and exit}},
    year = {2012},
    journal = {Cell Reports},
    author = {Meyer-Hermann, Michael and Mohr, Elodie and Pelletier, Nadége and Zhang, Yang and Victora, Gabriel D. and Toellner, Kai Michael},
    number = {1},
    pages = {162--174},
    volume = {2},
    isbn = {2211-1247},
    doi = {10.1016/j.celrep.2012.05.010},
    issn = {22111247},
    pmid = {22840406}
}

@article{ZhijunDuanMirelaAndronescu2010,
    title = {{A three-dimensional model of the yeast genome}},
    year = {2010},
    journal = {Nature},
    author = {Zhijun Duan Mirela Andronescu, Kevin Schutz Sean McIlwain Yoo Jung Kim Choli Lee Jay Shendure Stanley Fields C Anthony Blau & William S Noble},
    number = {7296},
    pages = {363--367},
    volume = {465},
    publisher = {Nature Publishing Group},
    url = {http://dx.doi.org/10.1038/nature08973},
    doi = {10.1038/nature08973},
    issn = {0028-0836},
    keywords = {3D modeling, Nucleoid, genome, yeast}
}

@article{Shlens2014,
    title = {{A Tutorial on Independent Component Analysis}},
    year = {2014},
    author = {Shlens, Jonathon},
    pages = {1--13},
    volume = {94043},
    url = {http://arxiv.org/abs/1404.2986},
    arxivId = {1404.2986}
}

@article{VonLuxburg2007,
    title = {{A tutorial on spectral clustering}},
    year = {2007},
    journal = {Statistics and Computing},
    author = {Von Luxburg, Ulrike},
    number = {4},
    pages = {395--416},
    volume = {17},
    isbn = {0960-3174},
    doi = {10.1007/s11222-007-9033-z},
    issn = {09603174},
    pmid = {19784854},
    arxivId = {0711.0189},
    keywords = {Graph Laplacian, Spectral clustering}
}

@article{Weissbrod2015,
    title = {{Accurate liability estimation improves power in ascertained case-control studies}},
    year = {2015},
    journal = {Nature Methods},
    author = {Weissbrod, Omer and Lippert, Christoph and Geiger, Dan and Heckerman, David},
    number = {4},
    pages = {332--334},
    volume = {12},
    isbn = {1548-7091},
    doi = {10.1038/nmeth.3285},
    issn = {15487105},
    pmid = {25664543},
    arxivId = {1409.2448}
}

@article{Corbet2016,
    title = {{Acidosis Drives the Reprogramming of Fatty Acid Metabolism in Cancer Cells through Changes in Mitochondrial and Histone Acetylation}},
    year = {2016},
    journal = {Cell Metabolism},
    author = {Corbet, Cyril and Pinto, Ad??n and Martherus, Ruben and Santiago de Jesus, Jo??o Pedro and Polet, Florence and Feron, Olivier},
    number = {2},
    pages = {311--323},
    volume = {24},
    doi = {10.1016/j.cmet.2016.07.003},
    issn = {19327420},
    pmid = {27508876}
}

@article{Weintraub1989,
    title = {{Activation of muscle-specific genes in pigment, nerve, fat, liver, and fibroblast cell lines by forced expression of MyoD.}},
    year = {1989},
    journal = {Proceedings of the National Academy of Sciences},
    author = {Weintraub, Harold and Tapscott, Stephen and Davis, Robert and Thayer, Matthew and Adam, Mohammed and Lassar, Andrew and Miller, AD},
    number = {14},
    pages = {5434--5438},
    volume = {86},
    isbn = {0027-8424},
    doi = {10.1073/pnas.86.14.5434},
    issn = {0027-8424},
    pmid = {2748593},
    keywords = {Adipose Tissue, Animals, Cell Differentiation, Cell Line, Fibroblasts, Gene Expression Regulation, Genes, Genetic Vectors, Humans, Liver, Melanoma, Moloney murine sarcoma virus, Moloney murine sarcoma virus: genetics, Muscles, Muscles: cytology, Neuroblastoma, Regulator, Transfection}
}

@article{Munoz2013,
    title = {{Activation-induced cytidine deaminase (AID) is necessary for the epithelial-mesenchymal transition in mammary epithelial cells}},
    year = {2013},
    journal = {Proceedings of the National Academy of Sciences},
    author = {Munoz, D. P. and Lee, E. L. and Takayama, S. and Coppe, J.-P. and Heo, S.-J. and Boffelli, D. and Di Noia, J. M. and Martin, D. I. K.},
    number = {32},
    pages = {E2977-E2986},
    volume = {110},
    url = {http://www.pnas.org/cgi/doi/10.1073/pnas.1301021110},
    doi = {10.1073/pnas.1301021110},
    issn = {0027-8424},
    pmid = {23882083}
}

@article{Osborne2004,
    title = {{Active genes dynamically colocalize to shared sites of ongoing transcription.}},
    year = {2004},
    journal = {Nature genetics},
    author = {Osborne, Cameron S and Chakalova, Lyubomira and Brown, Karen E and Carter, David and Horton, Alice and Debrand, Emmanuel and Goyenechea, Beatriz and Mitchell, Jennifer a and Lopes, Susana and Reik, Wolf and Fraser, Peter},
    number = {10},
    pages = {1065--1071},
    volume = {36},
    isbn = {1061-4036 (Print){\textbackslash}r1061-4036 (Linking)},
    doi = {10.1038/ng1423},
    issn = {1061-4036},
    pmid = {15361872}
}

@article{Iborra1996,
    title = {{Active RNA polymerases are localized within discrete transcription "factories' in human nuclei.}},
    year = {1996},
    journal = {Journal of cell science},
    author = {Iborra, F J and Pombo, a and Jackson, D a and Cook, P R},
    pages = {1427--1436},
    volume = {109 ( Pt 6},
    isbn = {0021-9533},
    issn = {0021-9533},
    pmid = {8799830},
    keywords = {nascent rna, nuclear compartment, nuclear speckle, rna polymerase ii, transcription}
}

@article{Macedonia2017,
    title = {{Advanced research and data methods in women's health: Big data analytics, adaptive studies, and the road ahead}},
    year = {2017},
    journal = {Obstetrics and Gynecology},
    author = {Macedonia, Christian R. and Johnson, Clark T. and Rajapakse, Indika},
    number = {2},
    pages = {249--264},
    volume = {129},
    isbn = {0000000000},
    doi = {10.1097/AOG.0000000000001865},
    issn = {1873233X},
    pmid = {28079771}
}

@article{Fiedler1973,
    title = {{Algebraic Connectivity of Graphs}},
    year = {1973},
    journal = {Czechoslovak Mathematical Journal},
    author = {Fiedler, Miroslav},
    number = {2},
    pages = {298--305},
    volume = {23},
    isbn = {0011-4642},
    doi = {10.1080/03081080500054810},
    issn = {0011-4642},
    pmid = {18061042},
    keywords = {algebraic connectivity, fiedler vector}
}

@article{Olfati-Saber2007,
    title = {{Algebraic connectivity ratio of Ramanujan graphs}},
    year = {2007},
    journal = {Proceedings of the American Control Conference},
    author = {Olfati-Saber, Reza},
    pages = {4619--4624},
    isbn = {1424409888},
    doi = {10.1109/ACC.2007.4282254},
    issn = {07431619},
    keywords = {Algebraic connectivity, Cayley graphs, Ramanujan graphs, Random graphs, Small-world networks, Ultrafast consensus}
}

@article{Ronquist2017,
    title = {{Algorithm for cellular reprogramming}},
    year = {2017},
    journal = {Proceedings of the National Academy of Sciences},
    author = {Ronquist, Scott and Patterson, Geoff and Muir, Lindsey A. and Lindsly, Stephen and Chen, Haiming and Brown, Markus and Wicha, Max S. and Bloch, Anthony and Brockett, Roger and Rajapakse, Indika},
    number = {45},
    pages = {11832--11837},
    volume = {114},
    url = {http://www.pnas.org/lookup/doi/10.1073/pnas.1712350114},
    doi = {10.1073/pnas.1712350114},
    issn = {0027-8424}
}

@article{Cacchiarelli2018b,
    title = {{Aligning Single-Cell Developmental and Reprogramming Trajectories Identifies Molecular Determinants of Myogenic Reprogramming Outcome}},
    year = {2018},
    journal = {Cell Systems},
    author = {Cacchiarelli, Davide and Qiu, Xiaojie and Srivatsan, Sanjay and Manfredi, Anna and Ziller, Michael and Overbey, Eliah and Grimaldi, Antonio and Grimsby, Jonna and Pokharel, Prapti and Livak, Kenneth J. and Li, Shuqiang and Meissner, Alexander and Mikkelsen, Tarjei S. and Rinn, John L. and Trapnell, Cole},
    number = {3},
    pages = {258--268},
    volume = {7},
    publisher = {Elsevier Inc.},
    url = {https://linkinghub.elsevier.com/retrieve/pii/S2405471218303144},
    doi = {10.1016/j.cels.2018.07.006},
    issn = {24054712},
    pmid = {30195438}
}

@article{Knoll1994,
    title = {{Allele specificity of DNA replication timing in the Angelman/Prader–Willi syndrome imprinted chromosomal region}},
    year = {1994},
    journal = {Nature Genetics},
    author = {Knoll, Joan H M and Cheng, Sou De and Lalande, Marc},
    number = {1},
    pages = {41--46},
    volume = {6},
    isbn = {1061-4036 (Print){\textbackslash}r1061-4036 (Linking)},
    doi = {10.1038/ng0194-41},
    issn = {15461718},
    pmid = {8136833}
}

@article{Onuchic2018,
    title = {{Allele-specific epigenome maps reveal sequence-dependent stochastic switching at regulatory loci}},
    year = {2018},
    journal = {Science},
    author = {Onuchic, Vitor and Lurie, Eugene and Carrero, Ivenise and Pawliczek, Piotr and Patel, Ronak Y. and Rozowsky, Joel and Galeev, Timur and Huang, Zhuoyi and Altshuler, Robert C. and Zhang, Zhizhuo and Harris, R. Alan and Coarfa, Cristian and Ashmore, Lillian and Bertol, Jessica W. and Fakhouri, Walid D. and Yu, Fuli and Kellis, Manolis and Gerstein, Mark and Milosavljevic, Aleksandar},
    number = {September},
    pages = {eaar3146},
    volume = {1354},
    url = {http://www.sciencemag.org/lookup/doi/10.1126/science.aar3146},
    doi = {10.1126/science.aar3146},
    issn = {0036-8075},
    pmid = {30139913}
}

@article{Rozowsky2011,
    title = {{AlleleSeq: Analysis of allele-specific expression and binding in a network framework}},
    year = {2011},
    journal = {Molecular Systems Biology},
    author = {Rozowsky, Joel and Abyzov, Alexej and Wang, Jing and Alves, Pedro and Raha, Debasish and Harmanci, Arif and Leng, Jing and Bjornson, Robert and Kong, Yong and Kitabayashi, Naoki and Bhardwaj, Nitin and Rubin, Mark and Snyder, Michael and Gerstein, Mark},
    number = {522},
    pages = {1--15},
    volume = {7},
    publisher = {Nature Publishing Group},
    url = {http://dx.doi.org/10.1038/msb.2011.54},
    isbn = {1744-4292 (Electronic){\textbackslash}n1744-4292 (Linking)},
    doi = {10.1038/msb.2011.54},
    issn = {17444292},
    pmid = {21811232},
    arxivId = {1602.03333},
    keywords = {ChIP-Seq, RNA-Seq, allele-specific, networks}
}

@article{Du2017,
    title = {{Allelic reprogramming of 3D chromatin architecture during early mammalian development}},
    year = {2017},
    journal = {Nature},
    author = {Du, Zhenhai and Zheng, Hui and Huang, Bo and Ma, Rui and Wu, Jingyi and Zhang, Xianglin and He, Jing and Xiang, Yunlong and Wang, Qiujun and Li, Yuanyuan and Ma, Jing and Zhang, Xu and Zhang, Ke and Wang, Yang and Zhang, Michael Q. and Gao, Juntao and Dixon, Jesse R. and Wang, Xiaowo and Zeng, Jianyang and Xie, Wei},
    number = {7662},
    pages = {232--235},
    volume = {547},
    publisher = {Nature Publishing Group},
    url = {http://dx.doi.org/10.1038/nature23263},
    isbn = {1476-4687 (Electronic) 0028-0836 (Linking)},
    doi = {10.1038/nature23263},
    issn = {14764687},
    pmid = {28703188}
}

@article{Osipovich2018,
    title = {{Alpha to Beta Cell Reprogramming: Stepping toward a New Treatment for Diabetes}},
    year = {2018},
    journal = {Cell Stem Cell},
    author = {Osipovich, Anna B. and Magnuson, Mark A.},
    number = {1},
    pages = {12--13},
    volume = {22},
    publisher = {Elsevier Inc.},
    url = {http://linkinghub.elsevier.com/retrieve/pii/S1934590917305131},
    doi = {10.1016/j.stem.2017.12.012},
    issn = {19345909}
}

@article{Kuroda2004,
    title = {{Alteration of chromosome positioning during adipocyte differentiation.}},
    year = {2004},
    journal = {Journal of cell science},
    author = {Kuroda, Masahiko and Tanabe, Hideyuki and Yoshida, Keiichi and Oikawa, Kosuke and Saito, Akira and Kiyuna, Tomoharu and Mizusawa, Hiroshi and Mukai, Kiyoshi},
    number = {Pt 24},
    pages = {5897--903},
    volume = {117},
    url = {http://www.ncbi.nlm.nih.gov/pubmed/15537832},
    isbn = {0021-9533 (Print) 0021-9533 (Linking)},
    doi = {10.1242/jcs.01508},
    issn = {0021-9533},
    pmid = {15537832},
    keywords = {adipocyte differentiation, chromosome territory, tls-}
}

@article{Henikoff1992,
    title = {{Amino acid substitution matrices from protein blocks.}},
    year = {1992},
    journal = {Proceedings of the National Academy of Sciences},
    author = {Henikoff, S. and Henikoff, J. G.},
    number = {22},
    pages = {10915--10919},
    volume = {89},
    url = {http://www.pnas.org/cgi/doi/10.1073/pnas.89.22.10915},
    isbn = {0027-8424 (Print)},
    doi = {10.1073/pnas.89.22.10915},
    issn = {0027-8424},
    pmid = {1438297}
}

@article{Skene2017,
    title = {{An efficient targeted nuclease strategy for high-resolution mapping of DNA binding sites}},
    year = {2017},
    journal = {eLife},
    author = {Skene, Peter J and Henikoff, Steven},
    pages = {1--35},
    volume = {6},
    isbn = {2050-084X},
    doi = {10.7554/elife.21856},
    issn = {2050-084X},
    pmid = {28079019},
    arxivId = {10.1101/097188}
}

@article{Liu2016a,
    title = {{An individualized predictor of health and disease using paired reference and target samples}},
    year = {2016},
    journal = {BMC Bioinformatics},
    author = {Liu, Tzu Yu and Burke, Thomas and Park, Lawrence P. and Woods, Christopher W. and Zaas, Aimee K. and Ginsburg, Geoffrey S. and Hero, Alfred O.},
    number = {1},
    pages = {1--15},
    volume = {17},
    publisher = {BMC Bioinformatics},
    url = {http://dx.doi.org/10.1186/s12859-016-0889-9},
    isbn = {1471-2105 (Electronic)
1471-2105 (Linking)},
    doi = {10.1186/s12859-016-0889-9},
    issn = {14712105},
    pmid = {26801061},
    keywords = {Automated diagnostics, Biomarker discovery, Precision medicine, Reference-aided prediction, Sparse multi-block classifier algorithm}
}

@article{Carty2017,
    title = {{An integrated model for detecting significant chromatin interactions from high-resolution Hi-C data}},
    year = {2017},
    journal = {Nature Communications},
    author = {Carty, Mark and Zamparo, Lee and Sahin, Merve and Gonz{\'{a}}lez, Alvaro and Pelossof, Raphael and Elemento, Olivier and Leslie, Christina S.},
    number = {May},
    pages = {1--10},
    volume = {8},
    isbn = {2041-1723 (Electronic) 2041-1723 (Linking)},
    doi = {10.1038/ncomms15454},
    issn = {20411723},
    pmid = {28513628}
}

@article{Lee2018,
    title = {{An Integrated View of Immunometabolism}},
    year = {2018},
    journal = {Cell},
    author = {Lee, Yun Sok and Wollam, Joshua and Olefsky, Jerrold M.},
    number = {1-2},
    pages = {22--40},
    volume = {172},
    publisher = {Elsevier Inc.},
    url = {http://linkinghub.elsevier.com/retrieve/pii/S0092867417315052},
    doi = {10.1016/j.cell.2017.12.025},
    issn = {00928674},
    pmid = {29328913}
}

@article{Conacci-Sorrell2014,
    title = {{An overview of MYC and its interactome.}},
    year = {2014},
    journal = {Cold Spring Harbor perspectives in medicine},
    author = {Conacci-Sorrell, Maralice and McFerrin, Lisa and Eisenman, Robert N.},
    number = {1},
    volume = {4},
    isbn = {2157-1422 (Electronic){\textbackslash}r2157-1422 (Linking)},
    doi = {10.1101/cshperspect.a014357},
    issn = {21571422},
    pmid = {24384812}
}

@article{Sigurgeirsson2014,
    title = {{Analysis of stranded information using an automated procedure for strand specific RNA sequencing}},
    year = {2014},
    journal = {BMC Genomics},
    author = {Sigurgeirsson, Benjamín and Emanuelsson, Olof and Lundeberg, Joakim},
    number = {1},
    pages = {1--13},
    volume = {15},
    isbn = {1471-2164},
    doi = {10.1186/1471-2164-15-631},
    issn = {14712164},
    pmid = {25070246},
    keywords = {Antisense RNA, Bioinformatics, RNA sequencing, Ribosomal depletion, Strand specificity}
}

@article{Soler-Oliva2017,
    title = {{Analysis of the relationship between coexpression domains and chromatin 3D organization}},
    year = {2017},
    journal = {PLoS Computational Biology},
    author = {Soler-Oliva, María E. and Guerrero-Mart{\'{i}}nez, José A. and Bachetti, Valentina and Reyes, José C.},
    number = {9},
    pages = {1--25},
    volume = {13},
    isbn = {1111111111},
    doi = {10.1371/journal.pcbi.1005708},
    issn = {15537358},
    pmid = {28902867}
}

@article{Androulakis2007,
    title = {{Analysis of Time-Series Gene Expression Data: Methods, Challenges, and Opportunities}},
    year = {2007},
    journal = {Annual Review of Biomedical Engineering},
    author = {Androulakis, I.P. and Yang, E. and Almon, R.R.},
    number = {1},
    pages = {205--228},
    volume = {9},
    url = {http://www.annualreviews.org/doi/10.1146/annurev.bioeng.9.060906.151904},
    isbn = {2122633255},
    doi = {10.1146/annurev.bioeng.9.060906.151904},
    issn = {1523-9829},
    pmid = {17341157},
    arxivId = {NIHMS150003},
    keywords = {bioinformatics, clustering, microarrays, regulation}
}

@article{Bar-Joseph2004,
    title = {{Analyzing time series gene expression data}},
    year = {2004},
    journal = {Bioinformatics},
    author = {Bar-Joseph, Ziv},
    number = {16},
    pages = {2493--2503},
    volume = {20},
    isbn = {1367-4803 (Print){\textbackslash}r1367-4803 (Linking)},
    doi = {10.1093/bioinformatics/bth283},
    issn = {13674803},
    pmid = {15130923}
}

@article{Zhang2015,
    title = {{AnimalTFDB 2.0: A resource for expression, prediction and functional study of animal transcription factors}},
    year = {2015},
    journal = {Nucleic Acids Research},
    author = {Zhang, Hong Mei and Liu, Teng and Liu, Chun Jie and Song, Shuangyang and Zhang, Xiantong and Liu, Wei and Jia, Haibo and Xue, Yu and Guo, An Yuan},
    number = {D1},
    pages = {D76-D81},
    volume = {43},
    isbn = {13624962 (Electronic)},
    doi = {10.1093/nar/gku887},
    issn = {13624962},
    pmid = {25262351}
}

@article{Workman2000,
    title = {{ANN-Spec: a method for discovering transcription factor binding sites with improved specificity.}},
    year = {2000},
    journal = {Pacific Symposium on Biocomputing. Pacific Symposium on Biocomputing},
    author = {Workman, C T and Stormo, G D},
    pages = {467--478},
    volume = {475},
    isbn = {1793-5091 (Print)},
    doi = {10.1016/0020-7683(90)90013-L},
    issn = {1793-5091},
    pmid = {10902194}
}

@article{Taggart2018,
    title = {{Anti–PD-1/anti–CTLA-4 efficacy in melanoma brain metastases depends on extracranial disease and augmentation of CD8 <sup>+</sup> T cell trafficking}},
    year = {2018},
    journal = {Proceedings of the National Academy of Sciences},
    author = {Taggart, David and Andreou, Tereza and Scott, Karen J. and Williams, Jennifer and Rippaus, Nora and Brownlie, Rebecca J. and Ilett, Elizabeth J. and Salmond, Robert J. and Melcher, Alan and Lorger, Mihaela},
    pages = {201714089},
    url = {http://www.pnas.org/lookup/doi/10.1073/pnas.1714089115},
    doi = {10.1073/pnas.1714089115},
    issn = {0027-8424},
    pmid = {29386395}
}

@article{Bishop2010,
    title = {{Applications of fluorescence in situ hybridization (FISH) in detecting genetic aberrations of medical significance}},
    year = {2010},
    journal = {Bioscience Horizons},
    author = {Bishop, Ryan},
    number = {1},
    pages = {85--95},
    volume = {3},
    url = {http://biohorizons.oxfordjournals.org/content/3/1/85\nhttp://biohorizons.oxfordjournals.org/content/3/1/85.full\nhttp://biohorizons.oxfordjournals.org/content/3/1/85.full.pdf},
    doi = {10.1093/biohorizons/hzq009},
    issn = {, 1754-7431},
    keywords = {2009, 2010, accepted on 12 january, chromosomal aberrations, fish, fluorescence microscopy, submitted on 30 september}
}

@article{Bouwman2015,
    title = {{Architectural hallmarks of the pluripotent genome}},
    year = {2015},
    journal = {FEBS Letters},
    author = {Bouwman, Britta A.M. and De Laat, Wouter},
    number = {20},
    pages = {2905--2913},
    volume = {589},
    publisher = {Federation of European Biochemical Societies},
    url = {http://dx.doi.org/10.1016/j.febslet.2015.04.055},
    isbn = {1873-3468 (Electronic){\textbackslash}r0014-5793 (Linking)},
    doi = {10.1016/j.febslet.2015.04.055},
    issn = {18733468},
    pmid = {25957773},
    keywords = {Enhancer clusters, Genome architecture, Pluripotency, Transcription}
}

@article{Phillips-Cremins2013,
    title = {{Architectural protein subclasses shape 3D organization of genomes during lineage commitment}},
    year = {2013},
    journal = {Cell},
    author = {Phillips-Cremins, Jennifer E. and Sauria, Michael E G and Sanyal, Amartya and Gerasimova, Tatiana I. and Lajoie, Bryan R. and Bell, Joshua S K and Ong, Chin Tong and Hookway, Tracy A. and Guo, Changying and Sun, Yuhua and Bland, Michael J. and Wagstaff, William and Dalton, Stephen and McDevitt, Todd C. and Sen, Ranjan and Dekker, Job and Taylor, James and Corces, Victor G.},
    number = {6},
    pages = {1281--1295},
    volume = {153},
    publisher = {Elsevier Inc.},
    url = {http://dx.doi.org/10.1016/j.cell.2013.04.053},
    isbn = {1097-4172 (Electronic){\textbackslash}r0092-8674 (Linking)},
    doi = {10.1016/j.cell.2013.04.053},
    issn = {00928674},
    pmid = {23706625}
}

@article{Cell2017,
    title = {{Are Parts of Macromolecular Machines}},
    year = {2017},
    journal = {Molecular Cell},
    author = {Cell, B and Schibler, Ueli},
    number = {5},
    pages = {727--729},
    volume = {67},
    publisher = {Elsevier Inc.},
    url = {http://dx.doi.org/10.1016/j.molcel.2017.08.024},
    doi = {10.1016/j.molcel.2017.08.024},
    issn = {1097-2765}
}

@article{Callaway2001,
    title = {{Are randomly grown graphs really random?}},
    year = {2001},
    journal = {Physical Review E - Statistical Physics, Plasmas, Fluids, and Related Interdisciplinary Topics},
    author = {Callaway, Duncan S. and Hopcroft, John E. and Kleinberg, Jon M. and Newman, M. E.J. and Strogatz, Steven H.},
    number = {4},
    pages = {7},
    volume = {64},
    isbn = {1063-651X},
    doi = {10.1103/PhysRevE.64.041902},
    issn = {1063651X},
    pmid = {11690047},
    arxivId = {cond-mat/0104546}
}

@article{Papp2017,
    title = {{Article Cooperative Binding of Transcription Factors Orchestrates Reprogramming}},
    year = {2017},
    journal = {Cell},
    author = {Papp, Bernadett and Sabri, Shan and Ernst, Jason and Plath, Kathrin},
    number = {3},
    pages = {1--18},
    volume = {168},
    publisher = {Elsevier},
    url = {http://dx.doi.org/10.1016/j.cell.2016.12.016},
    doi = {10.1016/j.cell.2016.12.016},
    issn = {0092-8674},
    pmid = {28111071}
}

@article{Greensmith2010,
    title = {{Artificial Immune Systems}},
    year = {2010},
    journal = {Immunology},
    author = {Greensmith, Julie and Whitbrook, Amanda and Aickelin, Uwe},
    pages = {29},
    url = {http://arxiv.org/abs/1006.4949},
    arxivId = {1006.4949},
    keywords = {Artificial Intelligence, Multiagent Systems, Neural and Evolutionary Computing}
}

@article{Aickelin2009,
    title = {{ARTIFICIAL IMMUNE SYSTEMS}},
    year = {2009},
    journal = {Search Methodologies : Introductory Tutorials in Optimization and Decision Support Techniques},
    author = {Aickelin, U and Dasgupta, D},
    pages = {375--339},
    doi = {10.1016/j.vaccine.2009.07.048},
    issn = {1873-2518},
    pmid = {19853788},
    arxivId = {0910.4899v1}
}

@article{Weintraub1985,
    title = {{Assembly and propagation of repressed and derepressed chromosomal states}},
    year = {1985},
    journal = {Cell},
    author = {Weintraub, Harold},
    number = {3},
    pages = {705--711},
    volume = {42},
    isbn = {00928674},
    doi = {10.1016/0092-8674(85)90267-3},
    issn = {00928674},
    pmid = {2996773}
}

@article{Donley2013,
    title = {{Asynchronous Replication, Mono-Allelic Expression, and Long Range Cis-Effects of ASAR6}},
    year = {2013},
    journal = {PLoS Genetics},
    author = {Donley, Nathan and Stoffregen, Eric P. and Smith, Leslie and Montagna, Christina and Thayer, Mathew J.},
    number = {4},
    volume = {9},
    isbn = {1553-7404 (Electronic){\textbackslash}n1553-7390 (Linking)},
    doi = {10.1371/journal.pgen.1003423},
    issn = {15537390},
    pmid = {23593023}
}

@article{Dyar2018,
    title = {{Atlas of Circadian Metabolism Reveals System-wide Coordination and Communication between Clocks}},
    year = {2018},
    journal = {Cell},
    author = {Dyar, Kenneth A. and Lutter, Dominik and Artati, Anna and Ceglia, Nicholas J. and Liu, Yu and Armenta, Danny and Jastroch, Martin and Schneider, Sandra and de Mateo, Sara and Cervantes, Marlene and Abbondante, Serena and Tognini, Paola and Orozco-Solis, Ricardo and Kinouchi, Kenichiro and Wang, Christina and Swerdloff, Ronald and Nadeef, Seba and Masri, Selma and Magistretti, Pierre and Orlando, Valerio and Borrelli, Emiliana and Uhlenhaut, N. Henriette and Baldi, Pierre and Adamski, Jerzy and Tsch{\"{o}}p, Matthias H. and Eckel-Mahan, Kristin and Sassone-Corsi, Paolo},
    number = {6},
    pages = {1571--1585},
    volume = {174},
    url = {https://linkinghub.elsevier.com/retrieve/pii/S0092867418311036},
    doi = {10.1016/j.cell.2018.08.042},
    issn = {00928674},
    keywords = {CircadiOmics, circadian rhythms, clock, high-fat diet, metabolism, metabolomics}
}

@article{Hatzivassiliou2005,
    title = {{ATP citrate lyase inhibition can suppress tumor cell growth}},
    year = {2005},
    journal = {Cancer Cell},
    author = {Hatzivassiliou, Georgia and Zhao, Fangping and Bauer, Daniel E. and Andreadis, Charalambos and Shaw, Anthony N. and Dhanak, Dashyant and Hingorani, Sunil R. and Tuveson, David A. and Thompson, Craig B.},
    number = {4},
    pages = {311--321},
    volume = {8},
    isbn = {1535-6108 (Print){\textbackslash}n1535-6108 (Linking)},
    doi = {10.1016/j.ccr.2005.09.008},
    issn = {15356108},
    pmid = {16226706}
}

@article{Burke2017,
    title = {{ATP-citrate lyase}},
    year = {2017},
    journal = {Current Opinion in Lipidology},
    author = {Burke, Amy C. and Huff, Murray W.},
    pages = {1},
    url = {http://content.wkhealth.com/linkback/openurl?sid=WKPTLP:landingpage&an=00041433-900000000-99516},
    isbn = {0000000000000},
    doi = {10.1097/MOL.0000000000000390},
    issn = {0957-9672},
    pmid = {28059952},
    keywords = {atherosclerosis, atp-citrate lyase, bempedoic acid, ldl-cholesterol}
}

@article{Zhao2016,
    title = {{ATP-Citrate Lyase Controls a Glucose-to-Acetate Metabolic Switch}},
    year = {2016},
    journal = {Cell Reports},
    author = {Zhao, Steven and Torres, Ann Marie and Henry, Ryan A. and Trefely, Sophie and Wallace, Martina and Lee, Joyce V. and Carrer, Alessandro and Sengupta, Arjun and Campbell, Sydney L. and Kuo, Yin Ming and Frey, Alexander J. and Meurs, Noah and Viola, John M. and Blair, Ian A. and Weljie, Aalim M. and Metallo, Christian M. and Snyder, Nathaniel W. and Andrews, Andrew J. and Wellen, Kathryn E.},
    number = {4},
    pages = {1037--1052},
    volume = {17},
    publisher = {ElsevierCompany.},
    url = {http://dx.doi.org/10.1016/j.celrep.2016.09.069},
    doi = {10.1016/j.celrep.2016.09.069},
    issn = {22111247},
    pmid = {27760311},
    keywords = {ACLY, ACSS2, acetate, acetyl-CoA, acetylation, adipose tissue, fatty acid synthesis, metabolic flexibility, metabolism}
}

@article{Wellen2009,
    title = {{ATP-citrate lyase links cellular metabolism to histone acetylation.}},
    year = {2009},
    journal = {Science (New York, NY)},
    author = {Wellen, Kathryn E and Hatzivassiliou, Georgia and Sachdeva, Uma M and Bui, Thi V and Cross, Justin R and Thompson, Craig B},
    number = {5930},
    pages = {1076--1080},
    volume = {324},
    url = {http://eutils.ncbi.nlm.nih.gov/entrez/eutils/elink.fcgi?dbfrom=pubmed&id=19461003&retmode=ref&cmd=prlinks},
    isbn = {0018100120},
    doi = {10.1126/science.1164097},
    issn = {0036-8075},
    pmid = {19461003}
}

@article{Monjelat2018,
    title = {{Autoencoder and Optimal Transport to Infer Single-Cell Trajectories of Biological Processes}},
    year = {2018},
    journal = {BioRxiv},
    author = {Yang, Karren Dai and Damodaran, Karthik and Venkatchalapathy, Saradha and Soylemezoglu, Ali C. and {G.V.Shivashankar} and Uhler, Caroline},
    number = {2},
    pages = {2017--2019},
    volume = {15},
    url = {https://www.uam.es/gruposinv/meva/publicaciones jesus/capitulos_espanyol_jesus/2005_motivacion para el aprendizaje Perspectiva alumnos.pdf%0Ahttps://www.researchgate.net/profile/Juan_Aparicio7/publication/253571379_Los_estudios_sobre_el_cambio_conceptual_},
    isbn = {8436944542},
    doi = {10.22201/fq.18708404e.2004.3.66178},
    issn = {0187-893X},
    keywords = {(), Motivacion para el aprendizaje, ZDP, apren-, aprendizaje escolar, constructivismo, dizaje escolar, enfoques socioculturales, fracaso escolar, fracaso escolar., psicolog{\'{i}}a educacional}
}

@article{Mandai2017,
    title = {{Autologous Induced Stem-Cell–Derived Retinal Cells for Macular Degeneration}},
    year = {2017},
    journal = {New England Journal of Medicine},
    author = {Mandai, Michiko and Watanabe, Akira and Kurimoto, Yasuo and Hirami, Yasuhiko and Morinaga, Chikako and Daimon, Takashi and Fujihara, Masashi and Akimaru, Hiroshi and Sakai, Noriko and Shibata, Yumiko and Terada, Motoki and Nomiya, Yui and Tanishima, Shigeki and Nakamura, Masahiro and Kamao, Hiroyuki and Sugita, Sunao and Onishi, Akishi and Ito, Tomoko and Fujita, Kanako and Kawamata, Shin and Go, Masahiro J. and Shinohara, Chikara and Hata, Ken-ichiro and Sawada, Masanori and Yamamoto, Midori and Ohta, Sachiko and Ohara, Yasuo and Yoshida, Kenichi and Kuwahara, Junko and Kitano, Yuko and Amano, Naoki and Umekage, Masafumi and Kitaoka, Fumiyo and Tanaka, Azusa and Okada, Chihiro and Takasu, Naoko and Ogawa, Seishi and Yamanaka, Shinya and Takahashi, Masayo},
    number = {11},
    pages = {1038--1046},
    volume = {376},
    url = {http://www.nejm.org/doi/10.1056/NEJMoa1608368},
    isbn = {0028-4793},
    doi = {10.1056/NEJMoa1608368},
    issn = {0028-4793},
    pmid = {28296613}
}

@article{Janssens2018,
    title = {{Automated in situ chromatin profiling efficiently resolves cell types and gene regulatory programs}},
    year = {2018},
    journal = {Epigenetics and Chromatin},
    author = {Janssens, Derek H. and Wu, Steven J. and Sarthy, Jay F. and Meers, Michael P. and Myers, Carrie H. and Olson, James M. and Ahmad, Kami and Henikoff, Steven},
    number = {1},
    pages = {1--14},
    volume = {11},
    publisher = {BioMed Central},
    url = {https://doi.org/10.1186/s13072-018-0243-8},
    doi = {10.1186/s13072-018-0243-8},
    issn = {17568935},
    keywords = {CUT{\&}RUN, Chromatin regulators, Histone modifications, Transcription factors}
}

@article{Conrad2010,
    title = {{Automated microscopy for high-content RNAi screening}},
    year = {2010},
    journal = {Journal of Cell Biology},
    author = {Conrad, Christian and Gerlich, Daniel W.},
    number = {4},
    pages = {453--461},
    volume = {188},
    isbn = {1540-8140 (Electronic){\textbackslash}r0021-9525 (Linking)},
    doi = {10.1083/jcb.200910105},
    issn = {00219525},
    pmid = {20176920}
}

@article{Srivastava2007,
    title = {{Bayesian quadratic discriminant analysis}},
    year = {2007},
    journal = {Journal of Machine Learning Research},
    author = {Srivastava, Santosh and Gupta, Maya and Frigyik, Béla},
    pages = {1277--1305},
    volume = {8},
    isbn = {1532-4435},
    issn = {15337928},
    keywords = {bregman, data-dependent prior, divergence, eigenvalue decomposition, functional analysis, quadratic discriminant analysis, regularized quadratic discriminant analysis, wishart}
}

@article{Wilson2014,
    title = {{Best Practices for Scientific Computing}},
    year = {2014},
    journal = {PLoS Biology},
    author = {Wilson, Greg and Aruliah, D. A. and Brown, C. Titus and Chue Hong, Neil P. and Davis, Matt and Guy, Richard T. and Haddock, Steven H.D. and Huff, Kathryn D. and Mitchell, Ian M. and Plumbley, Mark D. and Waugh, Ben and White, Ethan P. and Wilson, Paul},
    number = {1},
    volume = {12},
    isbn = {1545-7885 (Electronic){\textbackslash}r1544-9173 (Linking)},
    doi = {10.1371/journal.pbio.1001745},
    issn = {15449173},
    pmid = {24415924},
    arxivId = {arXiv:1210.0530v4}
}

@article{Misteli2007,
    title = {{Beyond the Sequence: Cellular Organization of Genome Function}},
    year = {2007},
    journal = {Cell},
    author = {Misteli, Tom},
    number = {4},
    pages = {787--800},
    volume = {128},
    isbn = {0092-8674 (Print){\textbackslash}r0092-8674 (Linking)},
    doi = {10.1016/j.cell.2007.01.028},
    issn = {00928674},
    pmid = {17320514}
}

@article{Colombo2018,
    title = {{Biallelic variants in FBXL3 cause intellectual disability, delayed motor development and short stature}},
    year = {2018},
    journal = {Human Molecular Genetics},
    author = {Colombo, Roberto and Ranza, Emmanuelle and Ahmed, Jawad and Megarbane, Andre and Qaisar, Azhar Ali and Falconnet, Emilie and Zoete, Vincent and Serretti, Alessandro and Paracha, Sohail Aziz and Khan, Jamshed and Antonarakis, Stylianos E and Santoni, Federico A and Iwaszkiewicz, Justyna and Makrythanasis, Periklis and Shah, Sayyed Fahim and Sarwar, Muhammad T and Ansar, Muhammad},
    number = {00},
    pages = {1--8},
    volume = {00},
    doi = {10.1093/hmg/ddy406},
    issn = {0964-6906}
}

@article{Mao2011,
    title = {{Biogenesis and function of nuclear bodies}},
    year = {2011},
    journal = {Trends in Genetics},
    author = {Mao, Yuntao S. and Zhang, Bin and Spector, David L.},
    number = {8},
    pages = {295--306},
    volume = {27},
    isbn = {0168-9525 (Print){\textbackslash}r0168-9525 (Linking)},
    doi = {10.1016/j.tig.2011.05.006},
    issn = {01689525},
    pmid = {21680045}
}

@article{Alon2003,
    title = {{Biological networks: the tinkerer as an engineer.}},
    year = {2003},
    journal = {Science (New York, N.Y.)},
    author = {Alon, U},
    number = {5641},
    pages = {1866--7},
    volume = {301},
    url = {http://www.ncbi.nlm.nih.gov/pubmed/14512615},
    isbn = {1095-9203 (Electronic){\textbackslash}r0036-8075 (Linking)},
    doi = {10.1126/science.1089072},
    issn = {1095-9203},
    pmid = {14512615}
}

@article{Kitano2004,
    title = {{Biological robustness}},
    year = {2004},
    journal = {Nature Reviews Genetics},
    author = {Kitano, Hiroaki},
    number = {11},
    pages = {826--837},
    volume = {5},
    isbn = {978-4-907764-30-2},
    doi = {10.1038/nrg1471},
    issn = {14710056},
    pmid = {17195478}
}

@article{Nair2013,
    title = {{Brown and Goldstein: The Cholesterol Chronicles}},
    year = {2013},
    journal = {Proceedings of the National Academy of Sciences},
    author = {Nair, P.},
    number = {37},
    pages = {14829--14832},
    volume = {110},
    url = {http://www.pnas.org/cgi/doi/10.1073/pnas.1315180110},
    isbn = {1312967110},
    doi = {10.1073/pnas.1315180110},
    issn = {0027-8424},
    pmid = {23980185}
}

@article{Bentzinger2012,
    title = {{Building Muscle : Molecular Regulation of Myogenesis}},
    year = {2012},
    journal = {Cold Spring Harbor perspectives in biology},
    author = {Bentzinger, Florian C and Wang, Yu Xin and Rudnicki, Michael A},
    number = {2},
    pages = {1--16},
    volume = {4},
    doi = {10.1101/cshperspect.a008342},
    issn = {1943-0264}
}

@article{DiStefano2016,
    title = {{C/EBP{$\alpha$} creates elite cells for iPSC reprogramming by upregulating Klf4 and increasing the levels of Lsd1 and Brd4}},
    year = {2016},
    journal = {Nature Cell Biology},
    author = {Di Stefano, Bruno and Collombet, Samuel and Jakobsen, Janus Schou and Wierer, Michael and Sardina, Jose Luis and Lackner, Andreas and Stadhouders, Ralph and Segura-Morales, Carolina and Francesconi, Mirko and Limone, Francesco and Mann, Matthias and Porse, Bo and Thieffry, Denis and Graf, Thomas},
    number = {4},
    pages = {371--381},
    volume = {18},
    isbn = {1476-4679 (Electronic){\textbackslash}r1465-7392 (Linking)},
    doi = {10.1038/ncb3326},
    issn = {14764679},
    pmid = {26974661}
}

@article{Board2016,
    title = {{Cancer Moonshot, Blue Ribbon Panel, Report 2016}},
    year = {2016},
    author = {Board, National Cancer Advisory},
    pages = {2015--2016},
    isbn = {9789291426515}
}

@article{Chen2016a,
    title = {{Cancer stem cell quiescence and plasticity as major challenges in cancer therapy}},
    year = {2016},
    journal = {Stem Cells International},
    author = {Chen, Wanyin and Dong, Jihu and Haiech, Jacques and Kilhoffer, Marie Claude and Zeniou, Maria},
    volume = {2016},
    doi = {10.1155/2016/1740936},
    issn = {16879678},
    pmid = {27418931}
}

@article{Clarke2006,
    title = {{Cancer stem cells - Perspectives on current status and future directions: AACR workshop on cancer stem cells}},
    year = {2006},
    journal = {Cancer Research},
    author = {Clarke, Michael F. and Dick, John E. and Dirks, Peter B. and Eaves, Connie J. and Jamieson, Catriona H M and Jones, D. Leanne and Visvader, Jane and Weissman, Irving L. and Wahl, Geoffrey M.},
    number = {19},
    pages = {9339--9344},
    volume = {66},
    isbn = {0008-5472 (Print)},
    doi = {10.1158/0008-5472.CAN-06-3126},
    issn = {00085472},
    pmid = {16990346}
}

@article{Manzo,
    title = {{CANCER STEM CELLs AS SOMATIC CELLs DE-RE-PROGRAMMED TO PARA-EMBRYONIC STEM CELLs ACCOMPLISHING AN ECTOPIC ONTOGENESIS}},
    author = {Manzo, G and Manzo, SG}
}

@article{Wicha2006,
    title = {{Cancer stem cells: An old idea - A paradigm shift}},
    year = {2006},
    journal = {Cancer Research},
    author = {Wicha, Max S. and Liu, Suling and Dontu, Gabriela},
    number = {4},
    pages = {1883--1890},
    volume = {66},
    isbn = {7349361831},
    doi = {10.1158/0008-5472.CAN-05-3153},
    issn = {00085472},
    pmid = {16488983}
}

@article{Goding2014,
    title = {{Cancer: Pathological nuclear reprogramming?}},
    year = {2014},
    journal = {Nature Reviews Cancer},
    author = {Goding, Colin R. and Pei, Duanqing and Lu, Xin},
    number = {8},
    pages = {568--573},
    volume = {14},
    publisher = {Nature Publishing Group},
    url = {http://dx.doi.org/10.1038/nrc3781},
    isbn = {1474-1768 (Electronic){\textbackslash}r1474-175X (Linking)},
    doi = {10.1038/nrc3781},
    issn = {14741768},
    pmid = {25030952}
}

@article{Hawrylycz2015,
    title = {{Canonical genetic signatures of the adult human brain.}},
    year = {2015},
    journal = {Nature neuroscience},
    author = {Hawrylycz, Michael and Miller, Jeremy A and Menon, Vilas and Feng, David and Dolbeare, Tim and Guillozet-Bongaarts, Angela L and Jegga, Anil G and Aronow, Bruce J and Lee, Chang-Kyu and Bernard, Amy and Glasser, Matthew F and Dierker, Donna L and Menche, Jörg and Szafer, Aaron and Collman, Forrest and Grange, Pascal and Berman, Kenneth A and Mihalas, Stefan and Yao, Zizhen and Stewart, Lance and Barab{\'{a}}si, Albert-László and Schulkin, Jay and Phillips, John and Ng, Lydia and Dang, Chinh and Haynor, David R and Jones, Allan and Van Essen, David C and Koch, Christof and Lein, Ed},
    number = {12},
    pages = {1832--1844},
    volume = {18},
    url = {http://dx.doi.org/10.1038/nn.4171},
    isbn = {doi:10.1038/nn.4171},
    doi = {10.1038/nn.4171},
    issn = {1546-1726},
    pmid = {26571460}
}

@article{Baxter2018,
    title = {{Capture Hi-C identifies putative target genes at 33 breast cancer risk loci}},
    year = {2018},
    journal = {Nature Communications},
    author = {Baxter, Joseph S. and Leavy, Olivia C. and Dryden, Nicola H. and Maguire, Sarah and Johnson, Nichola and Fedele, Vita and Simigdala, Nikiana and Martin, Lesley-Ann and Andrews, Simon and Wingett, Steven W. and Assiotis, Ioannis and Fenwick, Kerry and Chauhan, Ritika and Rust, Alistair G. and Orr, Nick and Dudbridge, Frank and Haider, Syed and Fletcher, Olivia},
    number = {1},
    pages = {1028},
    volume = {9},
    url = {http://www.nature.com/articles/s41467-018-03411-9},
    doi = {10.1038/s41467-018-03411-9},
    issn = {2041-1723},
    keywords = {Humanities and Social Sciences, Science, multidisciplinary}
}

@article{Dekker2002,
    title = {{Capturing Chromosome Conformation}},
    year = {2002},
    journal = {Science},
    author = {Dekker, J},
    number = {5558},
    pages = {1306--1311},
    volume = {295},
    url = {http://www.sciencemag.org/cgi/doi/10.1126/science.1067799%5Cnpapers3://publication/doi/10.1126/science.1067799},
    isbn = {1095-9203 (Electronic){\textbackslash}r0036-8075 (Linking)},
    doi = {10.1126/science.1067799},
    issn = {1095-9203},
    pmid = {11847345}
}

@article{Dekker2002a,
    title = {{Capturing Chromosome Conformation}},
    year = {2002},
    journal = {Science},
    author = {Dekker, Job and Rippe, Karsten and Dekker, Martijn and Kleckner, Nancy},
    number = {5558},
    pages = {1306--1311},
    volume = {295},
    url = {http://www.sciencemag.org/cgi/doi/10.1126/science.1067799},
    doi = {10.1126/science.1067799},
    issn = {00368075}
}

@article{Olivares-Chauvet2016,
    title = {{Capturing pairwise and multi-way chromosomal conformations using chromosomal walks}},
    year = {2016},
    journal = {Nature},
    author = {Olivares-Chauvet, Pedro and Mukamel, Zohar and Lifshitz, Aviezer and Schwartzman, Omer and Elkayam, Noa Oded and Lubling, Yaniv and Deikus, Gintaras and Sebra, Robert P. and Tanay, Amos},
    number = {7632},
    pages = {296--300},
    volume = {540},
    publisher = {Nature Publishing Group},
    url = {http://dx.doi.org/10.1038/nature20158},
    isbn = {1476-4687},
    doi = {10.1038/nature20158},
    issn = {14764687},
    pmid = {27919068}
}

@article{Tao2011,
    title = {{CD44-SLC1A2 gene fusions in gastric cancer}},
    year = {2011},
    journal = {Science Translational Medicine},
    author = {Tao, Jiong and Deng, Nian Tao and Ramnarayanan, Kalpana and Huang, Baohua and Oh, Hue Kian and Leong, Siew Hong and Lim, Seong Soo and Tan, Iain Beehuat and Ooi, Chia Huey and Wu, Jeanie and Lee, Minghui and Zhang, Shenli and Rha, Sun Young and Chung, Hyun Cheol and Smoot, Duane T. and Ashktorab, Hassan and Kon, Oi Lian and Cacheux, Valere and Yap, Celestial and Palanisamy, Nallasivam and Tan, Patrick},
    number = {77},
    volume = {3},
    isbn = {1946-6242 (Electronic){\textbackslash}r1946-6234 (Linking)},
    doi = {10.1126/scitranslmed.3001423},
    issn = {19466234},
    pmid = {21471434}
}

@article{Shakiba2019,
    title = {{Cell competition during reprogramming gives rise to dominant clones}},
    year = {2019},
    journal = {Science},
    author = {Shakiba, Nika and Fahmy, Ahmed and Jayakumaran, Gowtham and McGibbon, Sophie and David, Laurent and Trcka, Daniel and Elbaz, Judith and Puri, Mira C. and Nagy, Andras and Kooy, Derek van der and Goyal, Sidhartha and Wrana, Jeffrey L. and Zandstra, Peter W.},
    pages = {eaan0925},
    volume = {0925},
    url = {http://science.sciencemag.org/content/early/2019/03/20/science.aan0925},
    doi = {10.1126/SCIENCE.AAN0925},
    issn = {0036-8075}
}

@article{Yonoha1995,
    title = {{Cell cycle-dependent regulation of RNA polymerase II basal transcription activity}},
    year = {1995},
    journal = {Nucl. Acids. Res.},
    author = {Yonoha, M and Chibazakura, T and Kitajima, S \textitet. al.},
    number = {20},
    pages = {4050--4054},
    volume = {23}
}

@article{Hartwell1978,
    title = {{Cell division from a genetic perspective.}},
    year = {1978},
    journal = {The Journal of cell biology},
    author = {Hartwell, L H},
    number = {3},
    pages = {627--37},
    volume = {77},
    url = {http://www.pubmedcentral.nih.gov/articlerender.fcgi?artid=2110141&tool=pmcentrez&rendertype=abstract},
    doi = {10.1083/jcb.77.3.627},
    issn = {0021-9525},
    pmid = {355261},
    keywords = {Animals, Cell Cycle, Cell Division, Cell Nucleus, Cells, Cells: cytology, Conjugation, Genetic, DNA, DNA: biosynthesis, Eukaryotic Cells, Eukaryotic Cells: cytology, Meiosis, Mitosis, Mutation}
}

@article{Wahl2017,
    title = {{Cell state plasticity, stem cells, EMT, and the generation of intra-tumoral heterogeneity}},
    year = {2017},
    journal = {npj Breast Cancer},
    author = {Wahl, Geoffrey M. and Spike, Benjamin T.},
    number = {1},
    pages = {14},
    volume = {3},
    publisher = {Springer US},
    url = {http://www.nature.com/articles/s41523-017-0012-z},
    doi = {10.1038/s41523-017-0012-z},
    issn = {2374-4677},
    pmid = {28649654}
}

@article{Plass2018a,
    title = {{Cell type atlas and lineage tree of a whole complex animal by single-cell transcriptomics}},
    year = {2018},
    journal = {Science},
    author = {Plass, Mireya and Solana, Jordi and Wolf, F Alexander and Ayoub, Salah and Misios, Aristotelis and Gla{\v{z}}ar, Petar and Obermayer, Benedikt and Theis, Fabian J and Kocks, Christine and Rajewsky, Nikolaus},
    number = {April},
    pages = {eaaq1723},
    volume = {1723},
    url = {http://science.sciencemag.org/content/early/2018/04/18/science.aaq1723.abstract%0Ahttp://www.sciencemag.org/lookup/doi/10.1126/science.aaq1723},
    doi = {10.1126/science.aaq1723},
    issn = {0036-8075},
    pmid = {29674432}
}

@article{Nefzger2017,
    title = {{Cell Type of Origin Dictates the Route to Report Cell Type of Origin Dictates the Route to Pluripotency}},
    year = {2017},
    journal = {CellReports},
    author = {Nefzger, Christian M and Rossello, Fernando J and Chen, Joseph and Powell, David R and Rackham, Owen J L and Polo, Jose M and Nefzger, Christian M and Rossello, Fernando J and Chen, Joseph and Liu, Xiaodong and Knaupp, Anja S},
    number = {10},
    pages = {2649--2660},
    volume = {21},
    publisher = {ElsevierCompany.},
    url = {https://doi.org/10.1016/j.celrep.2017.11.029},
    doi = {10.1016/j.celrep.2017.11.029},
    issn = {2211-1247},
    pmid = {29212013}
}

@article{Paek2016,
    title = {{Cell-to-Cell Variation in p53 Dynamics Leads to Fractional Killing}},
    year = {2016},
    journal = {Cell},
    author = {Paek, Andrew L. and Liu, Julia C. and Loewer, Alexander and Forrester, William C. and Lahav, Galit},
    number = {3},
    pages = {631--642},
    volume = {165},
    publisher = {Elsevier Inc.},
    url = {http://dx.doi.org/10.1016/j.cell.2016.03.025},
    doi = {10.1016/j.cell.2016.03.025},
    issn = {10974172},
    pmid = {27062928}
}

@article{Cahan2014,
    title = {{CellNet: Network biology applied to stem cell engineering}},
    year = {2014},
    journal = {Cell},
    author = {Cahan, Patrick and Li, Hu and Morris, Samantha A. and Lummertz Da Rocha, Edroaldo and Daley, George Q. and Collins, James J.},
    number = {4},
    pages = {903--915},
    volume = {158},
    isbn = {1097-4172 (Electronic){\textbackslash}r0092-8674 (Linking)},
    doi = {10.1016/j.cell.2014.07.020},
    issn = {10974172},
    pmid = {25126793}
}

@article{Visvader2011,
    title = {{Cells of origin in cancer.}},
    year = {2011},
    journal = {Nature},
    author = {Visvader, Jane E},
    number = {7330},
    pages = {314--322},
    volume = {469},
    isbn = {1476-4687 (Electronic){\textbackslash}r0028-0836 (Linking)},
    doi = {10.1038/nature09781},
    issn = {0028-0836},
    pmid = {21248838}
}

@article{Banerji2013,
    title = {{Cellular network entropy as the energy potential in Waddington's differentiation landscape}},
    year = {2013},
    journal = {Scientific Reports},
    author = {Banerji, Christopher R.S. and Miranda-Saavedra, Diego and Severini, Simone and Widschwendter, Martin and Enver, Tariq and Zhou, Joseph X. and Teschendorff, Andrew E.},
    pages = {25--27},
    volume = {3},
    isbn = {0027-8424},
    doi = {10.1038/srep03039},
    issn = {20452322},
    pmid = {24154593},
    arxivId = {1310.7083}
}

@article{Puisieux2018,
    title = {{Cellular Pliancy and the Multistep Process of Tumorigenesis}},
    year = {2018},
    journal = {Cancer Cell},
    author = {Puisieux, Alain and Pommier, Roxane M. and Morel, Anne-Pierre and Lavial, Fabrice},
    number = {2},
    pages = {164--172},
    volume = {33},
    publisher = {Elsevier Inc.},
    url = {http://linkinghub.elsevier.com/retrieve/pii/S1535610818300072},
    doi = {10.1016/j.ccell.2018.01.007},
    issn = {15356108},
    pmid = {29438693}
}

@article{Zhu2018,
    title = {{Cellular Stress Associated with Aneuploidy}},
    year = {2018},
    journal = {Developmental Cell},
    author = {Zhu, Jin and Tsai, Hung-Ji and Gordon, Molly R. and Li, Rong},
    number = {4},
    pages = {420--431},
    volume = {44},
    publisher = {Elsevier Inc.},
    url = {http://linkinghub.elsevier.com/retrieve/pii/S1534580718300959},
    doi = {10.1016/j.devcel.2018.02.002},
    issn = {15345807}
}

@article{Tan2016,
    title = {{Chapter 1- Artificial Immune System}},
    year = {2016},
    journal = {Artificial Immune System: Applications in Computer Security},
    author = {Tan, Ying},
    pages = {1--25},
    isbn = {9781119076285}
}

@article{Ly2011,
    title = {{Characterization of Aneuploid Populations with Trisomy 7 and 20 Derived from Diploid Human Colonic Epithelial Cells}},
    year = {2011},
    journal = {Neoplasia},
    author = {Ly, Peter and Eskiocak, Ugur and Kim, Sang B. and Roig, Andres I. and Hight, Suzie K. and Lulla, Dypti R. and Zou, Ying S. and Batten, Kimberly and Wright, Woodring E. and Shay, Jerry W.},
    number = {4},
    pages = {348-IN17},
    volume = {13},
    url = {http://linkinghub.elsevier.com/retrieve/pii/S1476558611800163},
    doi = {10.1593/neo.101580},
    issn = {14765586},
    pmid = {21472139}
}

@article{Chepelev2012,
    title = {{Characterization of genome-wide enhancer-promoter interactions reveals co-expression of interacting genes and modes of higher order chromatin organization}},
    year = {2012},
    journal = {Cell Research},
    author = {Chepelev, Iouri and Wei, Gang and Wangsa, Dara and Tang, Qingsong and Zhao, Keji},
    number = {3},
    pages = {490--503},
    volume = {22},
    publisher = {Nature Publishing Group},
    url = {http://dx.doi.org/10.1038/cr.2012.15},
    isbn = {1301480096},
    doi = {10.1038/cr.2012.15},
    issn = {10010602},
    pmid = {22270183},
    keywords = {3C, ChIA-PET, H3K4me2, chromatin interactions, enhancers, promoters}
}

@article{Lindsay2018,
    title = {{Characterizing the 3D structure and dynamics of chromosomes and proteins in a common contact matrix framework}},
    year = {2018},
    journal = {Nucleic Acids Research},
    author = {Lindsay, Richard J and Pham, Bill and Shen, Tongye and McCord, Rachel Patton},
    number = {16},
    pages = {8143--8152},
    volume = {46},
    publisher = {Oxford University Press},
    url = {https://academic.oup.com/nar/advance-article/doi/10.1093/nar/gky604/5051111},
    doi = {10.1093/nar/gky604},
    issn = {0305-1048},
    pmid = {29992238}
}

@article{Paulsen2017,
    title = {{Chrom3D: Three-dimensional genome modeling from Hi-C and nuclear lamin-genome contacts}},
    year = {2017},
    journal = {Genome Biology},
    author = {Paulsen, Jonas and Sekelja, Monika and Oldenburg, Anja R. and Barateau, Alice and Briand, Nolwenn and Delbarre, Erwan and Shah, Akshay and S{\"{i}}¿½rensen, Anita L. and Vigouroux, Corinne and Buendia, Brigitte and Collas, Philippe},
    number = {1},
    pages = {1--15},
    volume = {18},
    publisher = {Genome Biology},
    url = {http://dx.doi.org/10.1186/s13059-016-1146-2},
    isbn = {1474-760x},
    doi = {10.1186/s13059-016-1146-2},
    issn = {1474760X},
    pmid = {28137286},
    keywords = {Hi-C, Lamin-associated domain (LAD), Laminopathy, Modeling, Nuclear lamin, Three-dimensional (3D) genome, Topologically-associated domain (TAD)}
}

@article{Li2017,
    title = {{Chromatin Accessibility Dynamics during iPSC Reprogramming}},
    year = {2017},
    journal = {Cell Stem Cell},
    author = {Li, Dongwei and Liu, Jing and Yang, Xuejie and Zhou, Chunhua and Guo, Jing and Wu, Chuman and Qin, Yue and Guo, Lin and He, Jiangping and Yu, Shenyong and Liu, He and Wang, Xiaoshan and Wu, Fang and Kuang, Junqi and Hutchins, Andrew P. and Chen, Jiekai and Pei, Duanqing},
    number = {6},
    pages = {819--833},
    volume = {21},
    publisher = {Elsevier Inc.},
    url = {http://linkinghub.elsevier.com/retrieve/pii/S1934590917304290},
    doi = {10.1016/j.stem.2017.10.012},
    issn = {19345909}
}

@article{Dixon2015,
    title = {{Chromatin architecture reorganization during stem cell differentiation}},
    year = {2015},
    journal = {Nature},
    author = {Dixon, Jesse R. and Jung, Inkyung and Selvaraj, Siddarth and Shen, Yin and Antosiewicz-Bourget, Jessica E. and Lee, Ah Young and Ye, Zhen and Kim, Audrey and Rajagopal, Nisha and Xie, Wei and Diao, Yarui and Liang, Jing and Zhao, Huimin and Lobanenkov, Victor V. and Ecker, Joseph R. and Thomson, James A. and Ren, Bing},
    number = {7539},
    month = {2},
    pages = {331--336},
    volume = {518},
    publisher = {Nature Research},
    url = {http://www.nature.com/doifinder/10.1038/nature14222},
    doi = {10.1038/nature14222},
    issn = {0028-0836}
}

@article{Therizols2014,
    title = {{Chromatin decondensation is sufficient to alter nuclear organization in embryonic stem cells.}},
    year = {2014},
    journal = {Science (New York, N.Y.)},
    author = {Therizols, Pierre and Illingworth, Robert S and Courilleau, Celine and Boyle, Shelagh and Wood, Andrew J and Bickmore, Wendy a},
    number = {6214},
    pages = {1238--42},
    volume = {346},
    url = {http://www.ncbi.nlm.nih.gov/pubmed/25477464},
    isbn = {10.1126/science.1259587},
    doi = {10.1126/science.1259587},
    issn = {1095-9203},
    pmid = {25477464},
    keywords = {Animals, Cell Differentiation, Cell Differentiation: genetics, Cell Line, Cell Nucleus, Cell Nucleus: genetics, Cell Nucleus: metabolism, Cell Nucleus: ultrastructure, Chromatin, Chromatin Assembly and Disassembly, Chromatin: metabolism, DNA Replication, Embryonic Stem Cells, Embryonic Stem Cells: cytology, Embryonic Stem Cells: metabolism, Epigenesis, Genetic, Mice, Nuclear Envelope, Nuclear Envelope: genetics, Nuclear Envelope: metabolism, Nuclear Envelope: ultrastructure, Trans-Activators, Trans-Activators: metabolism, Transcriptional Activation}
}

@article{Apostolou2013,
    title = {{Chromatin dynamics during cellular reprogramming.}},
    year = {2013},
    journal = {Nature},
    author = {Apostolou, Effie and Hochedlinger, Konrad},
    number = {7472},
    pages = {462--71},
    volume = {502},
    url = {http://www.nature.com.libezproxy.open.ac.uk/nature/journal/v502/n7472/full/nature12749.html},
    isbn = {1476-4687 (Electronic){\textbackslash}r0028-0836 (Linking)},
    doi = {10.1038/nature12749},
    issn = {1476-4687},
    pmid = {24153299},
    arxivId = {NIHMS150003},
    keywords = {Animals, Carcinogenesis, Carcinogenesis: genetics, Cell Differentiation, Cell Differentiation: genetics, Cell Fusion, Cellular Reprogramming, Chromatin, Chromatin: genetics, Chromatin: metabolism, DNA Methylation, Epigenesis, Genetic, Germ Cells, Germ Cells: cytology, Germ Cells: metabolism, Histones, Histones: metabolism, Humans, Induced Pluripotent Stem Cells, Induced Pluripotent Stem Cells: cytology, Induced Pluripotent Stem Cells: metabolism, Nuclear Transfer Techniques, Signal Transduction, Transcription Factors, Transcription Factors: metabolism}
}

@article{Sanborn2015,
    title = {{Chromatin extrusion explains key features of loop and domain formation in wild-type and engineered genomes}},
    year = {2015},
    journal = {Proceedings of the National Academy of Sciences},
    author = {Sanborn, Adrian L. and Rao, Suhas S. P. and Huang, Su-Chen and Durand, Neva C. and Huntley, Miriam H. and Jewett, Andrew I. and Bochkov, Ivan D. and Chinnappan, Dharmaraj and Cutkosky, Ashok and Li, Jian and Geeting, Kristopher P. and Gnirke, Andreas and Melnikov, Alexandre and McKenna, Doug and Stamenova, Elena K. and Lander, Eric S. and Aiden, Erez Lieberman},
    number = {47},
    pages = {E6456-E6465},
    volume = {112},
    url = {http://www.pnas.org/lookup/doi/10.1073/pnas.1518552112},
    isbn = {1091-6490 (Electronic){\textbackslash}r0027-8424 (Linking)},
    doi = {10.1073/pnas.1518552112},
    issn = {0027-8424},
    pmid = {26499245}
}

@article{Fudenberg2018,
    title = {{Chromatin features constrain structural variation across evolutionary timescales}},
    year = {2018},
    journal = {bioRxiv},
    author = {Fudenberg, Geoff and Pollard, Katherine S},
    pages = {285205},
    url = {https://www.biorxiv.org/content/biorxiv/early/2018/03/19/285205.full.pdf},
    doi = {10.1101/285205}
}

@article{Aguilar-Arnal2014,
    title = {{Chromatin landscape and circadian dynamics: Spatial and temporal organization of clock transcription.}},
    year = {2014},
    journal = {Proceedings of the National Academy of Sciences of the United States of America},
    author = {Aguilar-Arnal, Lorena and Sassone-Corsi, Paolo},
    number = {22},
    pages = {1--8},
    volume = {2014},
    url = {http://www.ncbi.nlm.nih.gov/pubmed/25378702},
    isbn = {1091-6490 (Electronic){\textbackslash}r0027-8424 (Linking)},
    doi = {10.1073/pnas.1411264111},
    issn = {1091-6490},
    pmid = {25378702},
    keywords = {and temporal organization of, ca 92697, center for epigenetics and, clock transcription, department of biological chemistry, dynamics, irvine, lorena aguilar-arnal and paolo, metabolism, omatin landscape and circadian, sassone-corsi 1, spatial, unit 904 of inserm, university of california}
}

@article{Dion2013,
    title = {{Chromatin movement in the maintenance of genome stability}},
    year = {2013},
    journal = {Cell},
    author = {Dion, Vincent and Gasser, Susan M.},
    number = {6},
    pages = {1355--1364},
    volume = {152},
    publisher = {Elsevier Inc.},
    url = {http://dx.doi.org/10.1016/j.cell.2013.02.010},
    isbn = {1097-4172 (Electronic){\textbackslash}r0092-8674 (Linking)},
    doi = {10.1016/j.cell.2013.02.010},
    issn = {00928674},
    pmid = {23498942}
}

@article{Hubner2013,
    title = {{Chromatin organization and transcriptional regulation.}},
    year = {2013},
    journal = {Current opinion in genetics {\&} development},
    author = {H{\"{u}}bner, Michael R and Eckersley-Maslin, Mélanie A and Spector, David L},
    number = {2},
    pages = {89--95},
    volume = {23},
    url = {http://www.pubmedcentral.nih.gov/articlerender.fcgi?artid=3612554&tool=pmcentrez&rendertype=abstract},
    isbn = {0959-437X},
    doi = {10.1016/j.gde.2012.11.006},
    issn = {1879-0380},
    pmid = {23270812},
    arxivId = {NIHMS150003},
    keywords = {Cell Nucleus, Cell Nucleus: metabolism, Chromatin, Chromatin: genetics, Gene Expression Regulation, Genome, Histones, Histones: genetics, Histones: metabolism, Humans, Nuclear Lamina, Nuclear Lamina: genetics, Transcription, Genetic, Transcriptional Activation, Transcriptional Activation: genetics}
}

@article{Nuebler2018,
    title = {{Chromatin organization by an interplay of loop extrusion and compartmental segregation}},
    year = {2018},
    journal = {Proceedings of the National Academy of Sciences},
    author = {Nuebler, Johannes and Fudenberg, Geoffrey and Imakaev, Maxim and Abdennur, Nezar and Mirny, Leonid A.},
    number = {29},
    pages = {E6697-E6706},
    volume = {115},
    url = {http://www.pnas.org/lookup/doi/10.1073/pnas.1717730115},
    isbn = {1091-6490 (Electronic)
0027-8424 (Linking)},
    doi = {10.1073/pnas.1717730115},
    issn = {0027-8424},
    pmid = {29967174}
}

@article{Yadav2018,
    title = {{Chromatin plasticity: A versatile landscape that underlies cell fate and identity}},
    year = {2018},
    journal = {Science},
    author = {Yadav, Tejas and Quivy, Jean-Pierre and Almouzni, Geneviève},
    number = {6409},
    pages = {1332--1336},
    volume = {361},
    url = {http://science.sciencemag.org/content/361/6409/1332?rss=1},
    doi = {10.1126/SCIENCE.AAT8950},
    issn = {0036-8075},
    pmid = {30262494}
}

@article{Weintraub1976,
    title = {{Chromosomal Subunits in Active Genes Have an Altered Conformation Globin genes are digested by deoxyribonuclease I}},
    year = {1976},
    journal = {Science},
    author = {Weintraub, Harold and Groudine, Mark},
    number = {848-856},
    volume = {193}
}

@article{Chen2015c,
    title = {{Chromosome conformation of human fibroblasts grown in 3-dimensional spheroids}},
    year = {2015},
    journal = {Nucleus},
    author = {Chen, Haiming and Comment, Nicholas and Chen, Jie and Ronquist, Scott and Hero, Alfred and Thomas, Ried and Rajapakse, Indika},
    number = {1},
    pages = {55--65},
    volume = {6},
    doi = {10.1080/19491034.2014.1003745},
    issn = {19491042},
    pmid = {25738643},
    keywords = {3-dimensional spheroids, Chromatin, Chromosome conformation, Chromosome territories, Interphase nucleus}
}

@article{Burren2017,
    title = {{Chromosome contacts in activated T cells identify autoimmune disease candidate genes}},
    year = {2017},
    journal = {Genome Biology},
    author = {Burren, Oliver S. and Rubio Garc{\'{i}}a, Arcadio and Javierre, Biola Maria and Rainbow, Daniel B. and Cairns, Jonathan and Cooper, Nicholas J. and Lambourne, John J. and Schofield, Ellen and Castro Dopico, Xaquin and Ferreira, Ricardo C. and Coulson, Richard and Burden, Frances and Rowlston, Sophia P. and Downes, Kate and Wingett, Steven W. and Frontini, Mattia and Ouwehand, Willem H. and Fraser, Peter and Spivakov, Mikhail and Todd, John A. and Wicker, Linda S. and Cutler, Antony J. and Wallace, Chris},
    number = {1},
    pages = {1--19},
    volume = {18},
    publisher = {Genome Biology},
    doi = {10.1186/s13059-017-1285-0},
    issn = {1474760X},
    pmid = {28870212},
    keywords = {Autoimmune disease, CD4+T cell activation, CD4+T cells, Chromatin conformation, Genetics, Genome-wide association studies, Genomics}
}

@article{Martin2015,
    title = {{Chromosome interaction analysis of risk loci in related autoimmune diseases reveals complex , long-range promoter interactions implicating novel candidate genes}},
    year = {2015},
    journal = {Nature Communications},
    author = {Martin, Paul and Mcgovern, Amanda and Orozco, Gisela and Duffus, Kate and Yarwood, Annie and Cooper, Nicholas and Barton, Anne and Wallace, Chris and Fraser, Peter and Worthington, Jane and Eyre, Steve},
    pages = {1--17},
    volume = {6},
    publisher = {Nature Publishing Group},
    url = {http://dx.doi.org/10.1038/ncomms10069},
    doi = {10.1038/ncomms10069},
    issn = {2041-1723},
    pmid = {26616563}
}

@article{Ried1998,
    title = {{Chromosome painting: A useful art}},
    year = {1998},
    journal = {Human Molecular Genetics},
    author = {Ried, Thomas and Schr??ck, Evelin and Ning, Yi and Wienberg, Johannes},
    number = {10},
    pages = {1619--1626},
    volume = {7},
    isbn = {0964-6906 (Print){\textbackslash}n0964-6906 (Linking)},
    doi = {10.1093/hmg/7.10.1619},
    issn = {09646906},
    pmid = {9735383}
}

@article{Cremer2010,
    title = {{Chromosome Territories}},
    year = {2010},
    journal = {Cold Spring Harbor perspectives in biology},
    author = {Cremer, Thomas and Cremer, Marion},
    number = {3},
    volume = {2},
    doi = {10.1240/sav{\_}gbm{\_}2007{\_}h{\_}002046},
    keywords = {cent in situ hybridization, chromatin structure, chromosome territory, fluores-, nuclear organization, transcription sites}
}

@article{Cremer2001,
    title = {{Chromosome territories, nuclear architecture and gene regulation in mammalian cells}},
    year = {2001},
    journal = {Nature Reviews Genetics},
    author = {Cremer, Thomas and Cremer, Christoph},
    number = {April},
    pages = {292--301},
    volume = {2},
    pmid = {11283701}
}

@article{Zhou2018,
    title = {{Circuit Design Features of a Stable Two-Cell System}},
    year = {2018},
    journal = {Cell},
    author = {Zhou, Xu and Franklin, Ruth A. and Adler, Miri and Jacox, Jeremy B. and Bailis, Will and Shyer, Justin A. and Flavell, Richard A. and Mayo, Avi and Alon, Uri and Medzhitov, Ruslan},
    number = {4},
    pages = {744--747},
    volume = {172},
    publisher = {Elsevier Inc.},
    url = {http://linkinghub.elsevier.com/retrieve/pii/S0092867418300527},
    doi = {10.1016/j.cell.2018.01.015},
    issn = {00928674},
    pmid = {29398113}
}

@article{Neph2012,
    title = {{Circuitry and Dynamics of Human Transcription Factor Regulatory Networks}},
    year = {2012},
    journal = {Cell},
    author = {Neph, Shane and Stergachis, Andrew B. and Reynolds, Alex and Sandstrom, Richard and Borenstein, Elhanan and Stamatoyannopoulos, John A.},
    number = {6},
    pages = {1274--1286},
    volume = {150},
    doi = {10.1016/j.cell.2012.04.040},
    issn = {00928674}
}

@article{Gkountela2019,
    title = {{Circulating Tumor Cell Clustering Shapes DNA Methylation to Enable Metastasis Seeding}},
    year = {2019},
    journal = {Cell},
    author = {Gkountela, Sofia and Castro-Giner, Francesc and Szczerba, Barbara Maria and Vetter, Marcus and Landin, Julia and Scherrer, Ramona and Krol, Ilona and Scheidmann, Manuel C. and Beisel, Christian and Stirnimann, Christian U. and Kurzeder, Christian and Heinzelmann-Schwarz, Viola and Rochlitz, Christoph and Weber, Walter Paul and Aceto, Nicola},
    number = {1-2},
    pages = {98--112},
    volume = {176},
    publisher = {Elsevier Inc.},
    url = {https://doi.org/10.1016/j.cell.2018.11.046},
    doi = {10.1016/j.cell.2018.11.046},
    issn = {10974172},
    pmid = {30633912},
    keywords = {RNA sequencing, bisulfite sequencing, circulating tumor cell clusters, circulating tumor cells, drug screen, proliferation-associated transcription factors, single cell sequencing, stemness-associated transcription factors}
}

@article{Parrish2013,
    title = {{Classifying With Confidence From Incomplete Information}},
    year = {2013},
    journal = {Journal of Machine Learning Research},
    author = {Parrish, Nathan and Anderson, Hyrum S and Gov, Hander@sandia and Gupta, Maya R and Hsiao, Dun Yu},
    pages = {3561--3589},
    volume = {14},
    url = {http://www.jmlr.org/papers/volume14/parrish13a/parrish13a.pdf},
    keywords = {classification, reliability, sensor networks, signals}
}

@article{Zuin2014,
    title = {{Cohesin and CTCF differentially affect chromatin architecture and gene expression in human cells}},
    year = {2014},
    journal = {Proc Natl Acad Sci USA},
    author = {Zuin, Jessica and Dixon, Jesse R. and van der Reijden, Michael I. J. A. and Ye, Zhen and Kolovos, Petros and Brouwer, Rutger W. W. and van de Corput, Mariëtte P. C. and van de Werken, Harmen J. G. and Knoch, Tobias A. and van IJcken, Wilfred F. J. and Grosveld, Frank G. and Ren, Bing and Wendt, Kerstin S.},
    number = {3},
    pages = {996--1001},
    volume = {111},
    url = {http://www.ncbi.nlm.nih.gov/pubmed/24335803%5Cnhttp://www.pnas.org/content/111/3/996.abstract},
    isbn = {1091-6490 (Electronic){\textbackslash}r0027-8424 (Linking)},
    doi = {10.1073/pnas.1317788111},
    issn = {1091-6490},
    pmid = {24335803},
    keywords = {Binding Sites, Cell Cycle Proteins, Cell Cycle Proteins: metabolism, Cell Line, Cell Nucleus, Cell Nucleus: metabolism, Chromatin, Chromatin: chemistry, Chromatin: metabolism, Chromosomal Proteins, Gene Expression Profiling, Gene Expression Regulation, HEK293 Cells, Homeodomain Proteins, Homeodomain Proteins: metabolism, Humans, Mitosis, Multigene Family, Non-Histone, Non-Histone: metabolism, Nuclear Proteins, Nuclear Proteins: metabolism, Phosphoproteins, Phosphoproteins: metabolism, Protein Binding, Protein Structure, Repressor Proteins, Repressor Proteins: metabolism, Tertiary, Transcriptome}
}

@article{Rao2017,
    title = {{Cohesin Loss Eliminates All Loop Domains}},
    year = {2017},
    journal = {Cell},
    author = {Rao, Suhas S.P. and Huang, Su Chen and Glenn St Hilaire, Brian and Engreitz, Jesse M. and Perez, Elizabeth M. and Kieffer-Kwon, Kyong Rim and Sanborn, Adrian L. and Johnstone, Sarah E. and Bascom, Gavin D. and Bochkov, Ivan D. and Huang, Xingfan and Shamim, Muhammad S. and Shin, Jaeweon and Turner, Douglass and Ye, Ziyi and Omer, Arina D. and Robinson, James T. and Schlick, Tamar and Bernstein, Bradley E. and Casellas, Rafael and Lander, Eric S. and Aiden, Erez Lieberman},
    number = {2},
    pages = {305--320},
    volume = {171},
    publisher = {Elsevier Inc.},
    url = {https://doi.org/10.1016/j.cell.2017.09.026},
    doi = {10.1016/j.cell.2017.09.026},
    issn = {10974172},
    pmid = {28985562},
    keywords = {4D Nucleome, CTCF, Hi-C, chromatin loops, cohesion, gene regulation, genome architecture, loop extrusion, nuclear compartments, superenhancers}
}

@article{Hadjur2009,
    title = {{Cohesins form chromosomal cis-interactions at the developmentally regulated IFNG locus.}},
    year = {2009},
    journal = {Nature},
    author = {Hadjur, Suzana and Williams, Luke M and Ryan, Natalie K and Cobb, Bradley S and Sexton, Tom and Fraser, Peter and Fisher, Amanda G and Merkenschlager, Matthias},
    number = {7253},
    pages = {410--413},
    volume = {460},
    publisher = {Nature Publishing Group},
    url = {http://dx.doi.org/10.1038/nature08079},
    isbn = {1476-4687 (Electronic){\textbackslash}r0028-0836 (Linking)},
    doi = {10.1038/nature08079},
    issn = {0028-0836},
    pmid = {19458616}
}

@article{Kawaji2014,
    title = {{Comparison of CAGE and RNA-seq transcriptome profiling using clonally amplified and single-molecule next-generation sequencing}},
    year = {2014},
    journal = {Genome Research},
    author = {Kawaji, Hideya and Lizio, Marina and Itoh, Masayoshi and Kanamori-Katayama, Mutsumi and Kaiho, Ai and Nishiyori-Sueki, Hiromi and Shin, Jay W. and Kojima-Ishiyama, Miki and Kawano, Mitsuoki and Murata, Mitsuyoshi and Ninomiya-Fukuda, Noriko and Ishikawa-Kato, Sachi and Nagao-Sato, Sayaka and Noma, Shohei and Hayashizaki, Yoshihide and Forrest, Alistair R.R. and Carninci, Piero},
    number = {4},
    pages = {708--717},
    volume = {24},
    isbn = {1549-5469 (Electronic){\textbackslash}r1088-9051 (Linking)},
    doi = {10.1101/gr.156232.113},
    issn = {15495469},
    pmid = {24676093}
}

@article{Forcato2017,
    title = {{Comparison of computational methods for Hi-C data analysis}},
    year = {2017},
    journal = {Nature Methods},
    author = {Forcato, Mattia and Nicoletti, Chiara and Pal, Koustav and Livi, Carmen Maria and Ferrari, Francesco and Bicciato, Silvio},
    number = {7},
    pages = {14--19},
    volume = {14},
    publisher = {Nature Publishing Group},
    url = {http://www.nature.com/doifinder/10.1038/nmeth.4325},
    doi = {10.1038/nmeth.4325},
    issn = {1548-7091},
    pmid = {28604721}
}

@article{MacQuarrie2013,
    title = {{Comparison of genome-wide binding of MyoD in normal human myogenic cells and rhabdomyosarcomas identifies regional and local suppression of promyogenic transcription factors.}},
    year = {2013},
    journal = {Molecular and cellular biology},
    author = {MacQuarrie, Kyle L and Yao, Zizhen and Fong, Abraham P and Diede, Scott J and Rudzinski, Erin R and Hawkins, Douglas S and Tapscott, Stephen J},
    number = {4},
    pages = {773--84},
    volume = {33},
    url = {http://mcb.asm.org/content/33/4/773.full},
    isbn = {1098-5549 (Electronic){\textbackslash}r0270-7306 (Linking)},
    doi = {10.1128/MCB.00916-12},
    issn = {1098-5549},
    pmid = {23230269},
    keywords = {Cell Line, Tumor, Cells, Cultured, Child, CpG Islands, Gene Expression Regulation, Neoplastic, Genome, Human, Humans, Methylation, Muscle Fibers, Skeletal, Muscle Fibers, Skeletal: metabolism, Muscle Neoplasms, Muscle Neoplasms: genetics, Muscle Neoplasms: metabolism, Muscle, Skeletal, Muscle, Skeletal: metabolism, MyoD Protein, MyoD Protein: metabolism, Myoblasts, Myoblasts: metabolism, Promoter Regions, Genetic, Protein Binding, Repressor Proteins, Repressor Proteins: genetics, Rhabdomyosarcoma, Rhabdomyosarcoma: genetics, Rhabdomyosarcoma: metabolism}
}

@article{Nagano2015,
    title = {{Comparison of Hi-C results using in-solution versus in-nucleus ligation}},
    year = {2015},
    journal = {Genome Biology},
    author = {Nagano, Takashi and V{\'{a}}rnai, Csilla and Schoenfelder, Stefan and Javierre, Biola Maria and Wingett, Steven W. and Fraser, Peter},
    number = {1},
    pages = {1--13},
    volume = {16},
    isbn = {1474-760X (Electronic){\textbackslash}r1474-7596 (Linking)},
    doi = {10.1186/s13059-015-0753-7},
    issn = {1474760X},
    pmid = {26306623}
}

@article{Seyednasrollah2013,
    title = {{Comparison of software packages for detecting differential expression in RNA-seq studies}},
    year = {2013},
    journal = {Briefings in Bioinformatics},
    author = {Seyednasrollah, Fatemeh and Laiho, Asta and Elo, Laura L.},
    number = {1},
    pages = {59--70},
    volume = {16},
    isbn = {1477-4054 (Electronic){\textbackslash}r1467-5463 (Linking)},
    doi = {10.1093/bib/bbt086},
    issn = {14774054},
    pmid = {24300110},
    keywords = {Differential expression, Gene expression, RNA-seq}
}

@article{Yang2017,
    title = {{Competing memories of mitogen and p53 signalling control cell-cycle entry}},
    year = {2017},
    journal = {Nature},
    author = {Yang, Hee Won and Chung, Mingyu and Kudo, Takamasa and Meyer, Tobias},
    number = {7672},
    pages = {404--408},
    volume = {549},
    publisher = {Nature Publishing Group},
    url = {http://www.nature.com/doifinder/10.1038/nature23880},
    doi = {10.1038/nature23880},
    issn = {0028-0836}
}

@article{Beagrie2017,
    title = {{Complex multi-enhancer contacts captured by genome architecture mapping}},
    year = {2017},
    journal = {Nature},
    author = {Beagrie, Robert A. and Scialdone, Antonio and Schueler, Markus and Kraemer, Dorothee C. A. and Chotalia, Mita and Xie, Sheila Q. and Barbieri, Mariano and de Santiago, Inês and Lavitas, Liron-Mark and Branco, Miguel R. and Fraser, James and Dostie, Josée and Game, Laurence and Dillon, Niall and Edwards, Paul A. W. and Nicodemi, Mario and Pombo, Ana},
    number = {7646},
    pages = {519--524},
    volume = {543},
    publisher = {Nature Publishing Group},
    url = {http://www.nature.com/doifinder/10.1038/nature21411},
    doi = {10.1038/nature21411},
    issn = {0028-0836},
    pmid = {28273065}
}

@article{Robins2010,
    title = {{Comprehensive assessment of T-cell receptor {\textbackslash}beta -chain diversity in {\textbackslash}alpha{\textbackslash}beta T cells}},
    year = {2010},
    journal = {Blood},
    author = {Robins, Harlan S and Campregher, Paulo V and Srivastava, Santosh K and Wacher, Abigail and Turtle, Cameron J and Kahsai, Orsalem and Riddell, Stanley R and Warren, Edus H and Carlson, Christopher S},
    number = {19},
    pages = {4099--4107},
    volume = {114},
    doi = {10.1182/blood-2009-04-217604.}
}

@article{Zhu2017a,
    title = {{Comprehensive characterization of neutrophil genome topology}},
    year = {2017},
    author = {Zhu, Yina and Gong, Ke and Denholtz, Matthew and Chandra, Vivek and Kamps, Mark P and Alber, Frank and Murre, Cornelis},
    pages = {141--153},
    doi = {10.1101/gad.293910.116.GENES},
    issn = {0890-9369},
    pmid = {28167501},
    keywords = {2016, 2017, 5, established that, for this article, genome topology, in interphase nuclei, it is now well, lamin b receptor, neutrophils, nucleoli, rdna, received november 16, revised version accepted january, supplemental material is available, the}
}

@article{Lieberman-aiden2009,
    title = {{Comprehensive Mapping of Long-Range Interactions Reveals Folding Principles of the Human Genome}},
    year = {2009},
    journal = {Science},
    author = {Lieberman-aiden, Erez and Berkum, Nynke L Van and Williams, Louise and Imakaev, Maxim and Ragoczy, Tobias and Telling, Agnes and Amit, Ido and Lajoie, Bryan R and Sabo, Peter J and Dorschner, Michael O and Sandstrom, Richard and Bernstein, Bradley and Bender, M A and Groudine, Mark and Gnirke, Andreas and Stamatoyannopoulos, John and Mirny, Leonid A and Lander, Eric S. and Dekker, Job},
    pages = {289--294},
    volume = {326}
}

@article{Chandrasekaran2017,
    title = {{Comprehensive Mapping of Pluripotent Stem Cell Metabolism Using Dynamic Genome-Scale Network Modeling}},
    year = {2017},
    journal = {Cell Reports},
    author = {Chandrasekaran, Sriram and Zhang, Jin and Sun, Zhen and Zhang, Li and Ross, Christian A. and Huang, Yu-Chung and Asara, John M. and Li, Hu and Daley, George Q. and Collins, James J.},
    number = {10},
    pages = {2965--2977},
    volume = {21},
    url = {http://linkinghub.elsevier.com/retrieve/pii/S2211124717310276},
    doi = {10.1016/j.celrep.2017.07.048},
    issn = {22111247},
    pmid = {29212039}
}

@article{Siegelmann1995,
    title = {{Computation Beyond the Turing Limit}},
    year = {1995},
    journal = {Science},
    author = {Siegelmann, H. T.},
    number = {5210},
    pages = {545--548},
    volume = {268},
    url = {http://www.sciencemag.org/cgi/doi/10.1126/science.268.5210.545},
    isbn = {9781461268758},
    doi = {10.1126/science.268.5210.545},
    issn = {0036-8075},
    pmid = {17756722}
}

@article{Paulsen2018,
    title = {{Computational 3D genome modeling using Chrom3D}},
    year = {2018},
    author = {Paulsen, Jonas and Moideen, Tharvesh and Ali, Liyakat and Collas, Philippe},
    number = {5},
    pages = {1137--1152},
    volume = {13},
    doi = {10.1038/nprot.2018.009},
    issn = {1754-2189}
}

@article{Kamaraj2016,
    title = {{Computational methods for direct cell conversion}},
    year = {2016},
    journal = {Cell Cycle},
    author = {Kamaraj, Uma S. and Gough, Julian and Polo, Jose M. and Petretto, Enrico and Rackham, Owen J.L.},
    number = {24},
    pages = {3343--3354},
    volume = {15},
    publisher = {Taylor {\&} Francis},
    url = {http://dx.doi.org/10.1080/15384101.2016.1238119},
    doi = {10.1080/15384101.2016.1238119},
    issn = {15514005},
    pmid = {27736295},
    keywords = {algorithm, prediction, transcription factor, transdifferentiation}
}

@article{Hutchinson,
    title = {{Computational Techniques for Volumetric Microscopy of the Cell Nucleus}},
    journal = {Differentiation},
    author = {Hutchinson, Fred and Snyder, John},
    pages = {3--4}
}

@article{Bian2016,
    title = {{Computational Tools for Stem Cell Biology}},
    year = {2016},
    journal = {Trends in Biotechnology},
    author = {Bian, Qin and Cahan, Patrick},
    number = {12},
    pages = {993--1009},
    volume = {34},
    publisher = {Elsevier Ltd},
    url = {http://dx.doi.org/10.1016/j.tibtech.2016.05.010},
    doi = {10.1016/j.tibtech.2016.05.010},
    issn = {18793096},
    pmid = {27318512},
    keywords = {cell fate engineering, computational biology, network biology, single cell transcriptomics, stem cell biology}
}

@article{Blum2004a,
    title = {{Computing over the Reals : Where Turing Meets Newton}},
    year = {2004},
    journal = {Notices of the American Mathematical Society},
    author = {Blum, Lenore},
    pages = {1024--1034},
    issn = {00029920}
}

@article{Badieyan2019,
    title = {{Concise Review: Application of Chemically Modified mRNA in Cell Fate Conversion and Tissue Engineering}},
    year = {2019},
    journal = {STEM CELLS Translational Medicine},
    author = {Badieyan, Zohreh Sadat and Evans, Todd},
    pages = {18--0259},
    url = {https://onlinelibrary.wiley.com/doi/abs/10.1002/sctm.18-0259},
    doi = {10.1002/sctm.18-0259},
    issn = {2157-6564},
    keywords = {cell programming and reprogramming, department of surgery, differentiation, ipscs, nanoparticles, nucleic acid therapy, regenerative medicine, weill cornell medicine}
}

@article{Bilic2012,
    title = {{Concise review: Induced pluripotent stem cells versus embryonic stem cells: Close enough or yet too far apart?}},
    year = {2012},
    journal = {Stem Cells},
    author = {Bilic, Josipa and Izpisua Belmonte, Juan Carlos},
    number = {1},
    pages = {33--41},
    volume = {30},
    isbn = {1549-4918 (Electronic){\textbackslash}n1066-5099 (Linking)},
    doi = {10.1002/stem.700},
    issn = {10665099},
    pmid = {22213481},
    keywords = {Embryonic stem cells, Pluripotent stem cells, Reprogramming, Self-renewal}
}

@article{Crane2015,
    title = {{Condensin-driven remodelling of X chromosome topology during dosage compensation}},
    year = {2015},
    journal = {Nature},
    author = {Crane, Emily and Bian, Qian and McCord, Rachel Patton and Lajoie, Bryan R. and Wheeler, Bayly S. and Ralston, Edward J. and Uzawa, Satoru and Dekker, Job and Meyer, Barbara J.},
    number = {7559},
    pages = {240--244},
    volume = {523},
    isbn = {1476-4687 (Electronic){\textbackslash}r0028-0836 (Linking)},
    doi = {10.1038/nature14450},
    issn = {14764687},
    pmid = {26030525}
}

@article{Chisolm2018,
    title = {{Connections Between Metabolism and Epigenetics in Programming Cellular Differentiation.}},
    year = {2018},
    journal = {Annual Review of Immunology},
    author = {Chisolm, Danielle A and Weinmann, Amy S},
    number = {December 2017},
    pages = {1--26},
    url = {http://doi.org/10.1146/annurev-immunol-042617-053127},
    doi = {10.1146/annurev-immunol-042617-053127},
    keywords = {acetyl-coa, cells, differentiation, effector t cells, embryonic stem cells, epigenetics, es, glutaminolysis, glycolysis, memory t cells, metabolism, one-carbon metabolism, t cell, {$\alpha$} -ketoglutarate, {$\alpha$} kg}
}

@article{Ruetz2017,
    title = {{Constitutively Active SMAD2/3 Are Broad-Scope Potentiators of Transcription-Factor-Mediated Cellular Reprogramming}},
    year = {2017},
    journal = {Cell Stem Cell},
    author = {Ruetz, Tyson and Pfisterer, Ulrich and Di Stefano, Bruno and Ashmore, James and Beniazza, Meryam and Tian, Tian V. and Kaemena, Daniel F. and Tosti, Luca and Tan, Wenfang and Manning, Jonathan R. and Chantzoura, Eleni and Ottosson, Daniella Rylander and Collombet, Samuel and Johnsson, Anna and Cohen, Erez and Yusa, Kosuke and Linnarsson, Sten and Graf, Thomas and Parmar, Malin and Kaji, Keisuke},
    number = {6},
    pages = {791--805},
    volume = {21},
    publisher = {Elsevier Inc.},
    url = {http://linkinghub.elsevier.com/retrieve/pii/S1934590917304307},
    doi = {10.1016/j.stem.2017.10.013},
    issn = {19345909},
    pmid = {29174331}
}

@article{Zhu2016,
    title = {{Constructing 3D interaction maps from 1D epigenomes}},
    year = {2016},
    journal = {Nature Communications},
    author = {Zhu, Yun and Chen, Zhao and Zhang, Kai and Wang, Mengchi and Medovoy, David and Whitaker, John W. and Ding, Bo and Li, Nan and Zheng, Lina and Wang, Wei},
    pages = {1--11},
    volume = {7},
    publisher = {Nature Publishing Group},
    url = {http://dx.doi.org/10.1038/ncomms10812},
    doi = {10.1038/ncomms10812},
    issn = {20411723}
}

@article{Collins2000,
    title = {{Construction of a genetic toggle switch in Escherichia coli}},
    year = {2000},
    journal = {Nature},
    author = {Collins, James J and Gardner, Timothy S and Cantor, Charles R},
    number = {6767},
    pages = {339--342},
    volume = {403},
    url = {http://www.nature.com/doifinder/10.1038/35002131},
    isbn = {0028-0836 (Print){\textbackslash}r0028-0836 (Linking)},
    doi = {10.1038/35002131},
    issn = {00280836},
    pmid = {10659857}
}

@article{Adler2019,
    title = {{Continuum of Gene-Expression Profiles Provides Spatial Division of Labor within a Differentiated Cell Type}},
    year = {2019},
    journal = {Cell Systems},
    author = {Adler, Miri and Korem Kohanim, Yael and Tendler, Avichai and Mayo, Avi and Alon, Uri},
    number = {0},
    pages = {1--10},
    volume = {0},
    publisher = {Elsevier Inc.},
    url = {https://linkinghub.elsevier.com/retrieve/pii/S2405471218304824},
    doi = {10.1016/j.cels.2018.12.008},
    issn = {24054712},
    pmid = {30638811},
    keywords = {dimensionality reduction, enterocytes, liver lobule, multi-objective optimality, pareto-optimality, single-cell RNA-seq, single-cell transcriptomics, systems biology, tissue biology}
}

@article{Young2011,
    title = {{Control of the embryonic stem cell state}},
    year = {2011},
    journal = {Cell},
    author = {Young, Richard A.},
    number = {6},
    pages = {940--954},
    volume = {144},
    publisher = {Elsevier Inc.},
    url = {http://dx.doi.org/10.1016/j.cell.2011.01.032},
    isbn = {1097-4172 (Electronic){\textbackslash}r0092-8674 (Linking)},
    doi = {10.1016/j.cell.2011.01.032},
    issn = {00928674},
    pmid = {21414485},
    arxivId = {NIHMS150003}
}

@article{Turlings2008,
    title = {{Control of the Reversibility of Cellular Quiescence by the Transcriptional Repressor HES1}},
    year = {2008},
    journal = {Science},
    author = {Sang, Liyun and Coller, Hilary A. and Roberts, James M.},
    pages = {1095--1100},
    volume = {321}
}

@article{Ruths2014,
    title = {{Control Profiles of Complex Networks}},
    year = {2014},
    journal = {Science},
    author = {Ruths, J. and Ruths, D.},
    number = {6177},
    pages = {1373--1376},
    volume = {343},
    url = {http://www.sciencemag.org/cgi/doi/10.1126/science.1242063},
    isbn = {1095-9203},
    doi = {10.1126/science.1242063},
    issn = {0036-8075},
    pmid = {24653036}
}

@article{Liu2011,
    title = {{Controllability of complex networks.}},
    year = {2011},
    journal = {Nature},
    author = {Liu, Yang-Yu and Slotine, Jean-Jacques and Barab{\'{a}}si, Albert-László},
    number = {7346},
    pages = {167--73},
    volume = {473},
    url = {http://dx.doi.org/10.1038/nature10011},
    isbn = {1476-4687 (Electronic){\textbackslash}r0028-0836 (Linking)},
    doi = {10.1038/nature10011},
    issn = {1476-4687},
    pmid = {21562557},
    arxivId = {http://www.nature.com/nature/journal/v473/n7346/abs/10.1038-nature10011-unlocked.html{\#}supplementary-information},
    keywords = {Algorithms, Animals, Computer Simulation, Models, Neural Networks (Computer), Theoretical}
}

@article{Zampieri,
    title = {{Controllability of large scale networks}},
    author = {Zampieri, Sandro and Padova, Universita},
    pages = {1--27}
}

@article{Kwon2017,
    title = {{Controlling Depth of Cellular Quiescence by an Rb-E2F Network Switch}},
    year = {2017},
    journal = {Cell Reports},
    author = {Kwon, Jungeun Sarah and Everetts, Nicholas J. and Wang, Xia and Wang, Weikang and Della Croce, Kimiko and Xing, Jianhua and Yao, Guang},
    number = {13},
    pages = {3223--3235},
    volume = {20},
    publisher = {ElsevierCompany.},
    url = {http://linkinghub.elsevier.com/retrieve/pii/S2211124717312688},
    doi = {10.1016/j.celrep.2017.09.007},
    issn = {22111247}
}

@article{Borgs2008,
    title = {{Convergent sequences of dense graphs I: Subgraph frequencies, metric properties and testing}},
    year = {2008},
    journal = {Advances in Mathematics},
    author = {Borgs, C. and Chayes, J. T. and Lov{\'{a}}sz, L. and S{\'{o}}s, V. T. and Vesztergombi, K.},
    number = {6},
    pages = {1801--1851},
    volume = {219},
    publisher = {Elsevier Inc.},
    url = {http://dx.doi.org/10.1016/j.aim.2008.07.008},
    doi = {10.1016/j.aim.2008.07.008},
    issn = {00018708},
    arxivId = {math/0702004},
    keywords = {Cut metric, Free energies, Graph sequences, Parameter testing, Partition functions, Sampling, Szemer??di partitions}
}

@article{Daniel2016,
    title = {{Converting cell fates: generating hematopoietic stem cells de novo via transcription factor reprogramming}},
    year = {2016},
    journal = {Annals of the New York Academy of Sciences},
    author = {Daniel, Michael G. and Lemischka, Ihor R. and Moore, Kateri},
    number = {1},
    pages = {24--35},
    volume = {1370},
    doi = {10.1111/nyas.12989},
    issn = {17496632},
    pmid = {26748878},
    keywords = {cell fate conversion, hematopoiesis, hematopoietic stem cells, reprogramming, transcription factors}
}

@article{Puram2016,
    title = {{Core Circadian Clock Genes Regulate Leukemia Stem Cells in AML}},
    year = {2016},
    journal = {Cell},
    author = {Puram, Rishi V. and Kowalczyk, Monika S. and De Boer, Carl G. and Schneider, Rebekka K. and Miller, Peter G. and McConkey, Marie and Tothova, Zuzana and Tejero, Héctor and Heckl, Dirk and J{\"{a}}r{\aa}s, Marcus and Chen, Michelle C. and Li, Hubo and Tamayo, Alfred and Cowley, Glenn S. and Rozenblatt-Rosen, Orit and Al-Shahrour, Fatima and Regev, Aviv and Ebert, Benjamin L.},
    number = {2},
    pages = {303--316},
    volume = {165},
    isbn = {1097-4172 (Electronic)
0092-8674 (Linking)},
    doi = {10.1016/j.cell.2016.03.015},
    issn = {10974172},
    pmid = {27058663}
}

@article{Brown2017,
    title = {{Correction of aberrant growth preserves tissue homeostasis}},
    year = {2017},
    journal = {Nature},
    author = {Brown, Samara and Pineda, Cristiana M. and Xin, Tianchi and Boucher, Jonathan and Suozzi, Kathleen C. and Park, Sangbum and Matte-Martone, Catherine and Gonzalez, David G. and Rytlewski, Julie and Beronja, Slobodan and Greco, Valentina},
    number = {7667},
    pages = {334--337},
    volume = {548},
    publisher = {Nature Publishing Group},
    url = {http://dx.doi.org/10.1038/nature23304},
    isbn = {1476-4687 (Electronic)
0028-0836 (Linking)},
    doi = {10.1038/nature23304},
    issn = {14764687},
    pmid = {28783732}
}

@article{Halevy1995,
    title = {{Correlation of terminal cell cycle arrest of skeletal muscle with induction of p21 by MyoD}},
    year = {1995},
    journal = {Science},
    author = {Halevy, O. and Novitch, B. and Spicer, D. and Skapek, S. and Rhee, J. and Hannon, G. and Beach, D. and Lassar, A.},
    number = {5200},
    pages = {1018--1021},
    volume = {267},
    url = {http://science.sciencemag.org/content/267/5200/1018.abstract},
    isbn = {0036-8075 (Print){\textbackslash}n0036-8075 (Linking)},
    doi = {10.1126/science.7863327},
    issn = {0036-8075},
    pmid = {7863327},
    keywords = {Animals, Carrier Proteins, Cell Cycle, Cell Cycle Proteins, Cell Differentiation, Cell Line, Cultured, Cyclin-Dependent Kinase Inhibitor p21, Cyclin-Dependent Kinase Inhibitor p27, Cyclin-Dependent Kinases, Cyclin-Dependent Kinases: antagonists {\&} inhibitors, Cyclins, Cyclins: biosynthesis, Cyclins: genetics, DNA-Binding Proteins, E2F Transcription Factors, G0 Phase, Humans, Messenger, Messenger: genetics, Messenger: metabolism, Mice, Microtubule-Associated Proteins, Microtubule-Associated Proteins: biosynthesis, Microtubule-Associated Proteins: genetics, Muscle, MyoD Protein, MyoD Protein: physiology, RNA, Retinoblastoma Protein, Retinoblastoma Protein: physiology, Retinoblastoma-Binding Protein 1, Skeletal, Skeletal: cytology, Skeletal: metabolism, Transcription Factor DP1, Transcription Factors, Transcription Factors: metabolism, Tumor Cells, Tumor Suppressor Protein p53, Tumor Suppressor Protein p53: physiology, Tumor Suppressor Proteins}
}

@article{Rubin2018,
    title = {{Coupled single-cell CRISPR screening and epigenomic profiling reveals causal gene regulatory networks}},
    year = {2018},
    journal = {bioRxiv},
    author = {Rubin, Adam J and Parker, Kevin R and Satpathy, Ansuman T and Qi, Yanyan and Wu, Beijing and Ong, Alvin J and Mumbach, Maxwell R and Ji, Andrew L and Kim, Daniel S and Cho, Sueng Woo and Zarnegar, Brian J and Greenleaf, William J and Chang, Howard Y and Khavari, Paul A},
    pages = {414870},
    publisher = {Elsevier Inc.},
    url = {https://www.biorxiv.org/content/early/2018/09/13/414870},
    doi = {10.1101/414870},
    issn = {00928674},
    pmid = {30580963},
    arxivId = {10.1101/414870}
}

@article{Rubin2018a,
    title = {{Coupled single-cell CRISPR screening and epigenomic profiling reveals causal gene regulatory networks}},
    year = {2018},
    journal = {bioRxiv},
    author = {Rubin, Adam J and Parker, Kevin R and Satpathy, Ansuman T and Qi, Yanyan and Wu, Beijing and Ong, Alvin J and Mumbach, Maxwell R and Ji, Andrew L and Kim, Daniel S and Cho, Sueng Woo and Zarnegar, Brian J and Greenleaf, William J and Chang, Howard Y and Khavari, Paul A},
    pages = {414870},
    publisher = {Elsevier Inc.},
    url = {https://www.biorxiv.org/content/early/2018/09/13/414870},
    doi = {10.1101/414870},
    issn = {00928674},
    pmid = {30580963},
    arxivId = {10.1101/414870}
}

@article{Iborra2001,
    title = {{Coupled transcription and translation within nuclei of mammalian cells.}},
    year = {2001},
    journal = {Science (New York, N.Y.)},
    author = {Iborra, Francisco J and Jackson, Dean A and Cook, Peter R},
    number = {5532},
    pages = {1139--42},
    volume = {293},
    url = {http://www.ncbi.nlm.nih.gov/pubmed/11423616},
    isbn = {0036-8075 (Print)},
    doi = {10.1126/science.1061216},
    issn = {0036-8075},
    pmid = {11423616},
    keywords = {Amino Acyl, Amino Acyl: metabolism, Animals, Autoradiography, Biotin, Biotin: metabolism, Boron Compounds, Boron Compounds: metabolism, COS Cells, Cell Fractionation, Cell Membrane Permeability, Cell Nucleus, Cell Nucleus: genetics, Cell Nucleus: metabolism, Cultured, Cycloheximide, Cycloheximide: pharmacology, Cytoplasm, Cytoplasm: metabolism, Fluorescence, Genetic, HeLa Cells, Humans, Immunohistochemistry, Mitochondria, Mitochondria: metabolism, Protein Biosynthesis, Protein Synthesis Inhibitors, Protein Synthesis Inhibitors: pharmacology, Protein Transport, Proteins, Proteins: metabolism, RNA, RNA Polymerase II, RNA Polymerase II: metabolism, Ribosomes, Ribosomes: metabolism, Transcription, Transfer, Tumor Cells}
}

@article{Guo2015,
    title = {{CRISPR Inversion of CTCF Sites Alters Genome Topology and Enhancer/Promoter Function}},
    year = {2015},
    journal = {Cell},
    author = {Guo, Ya and Xu, Quan and Canzio, Daniele and Shou, Jia and Li, Jinhuan and Gorkin, David U. and Jung, Inkyung and Wu, Haiyang and Zhai, Yanan and Tang, Yuanxiao and Lu, Yichao and Wu, Yonghu and Jia, Zhilian and Li, Wei and Zhang, Michael Q. and Ren, Bing and Krainer, Adrian R. and Maniatis, Tom and Wu, Qiang},
    number = {4},
    pages = {900--910},
    volume = {162},
    publisher = {Elsevier Inc.},
    url = {http://dx.doi.org/10.1016/j.cell.2015.07.038},
    isbn = {1097-4172 (Electronic){\textbackslash}r0092-8674 (Linking)},
    doi = {10.1016/j.cell.2015.07.038},
    issn = {10974172},
    pmid = {26276636},
    arxivId = {15334406}
}

@article{Liu2018d,
    title = {{CRISPR-Based Chromatin Remodeling of the Endogenous Oct4 or Sox2 Locus Enables Reprogramming to Pluripotency}},
    year = {2018},
    journal = {Cell Stem Cell},
    author = {Liu, Peng and Chen, Meng and Liu, Yanxia and Qi, Lei S. and Ding, Sheng},
    number = {2},
    pages = {252--261},
    volume = {22},
    publisher = {Elsevier Inc.},
    url = {https://doi.org/10.1016/j.stem.2017.12.001},
    doi = {10.1016/j.stem.2017.12.001},
    issn = {18759777},
    pmid = {29358044},
    keywords = {CRISPR activation, Pluripotency, Reprogramming, SunTag, Targeted remodeling}
}

@article{Platt2014,
    title = {{CRISPR-Cas9 Knockin Mice for Genome Editing and Cancer Modeling}},
    year = {2014},
    journal = {Cell},
    author = {Platt, Randall J. and Chen, Sidi and Zhou, Yang and Yim, Michael J. and Swiech, Lukasz and Kempton, Hannah R. and Dahlman, James E. and Parnas, Oren and Eisenhaure, Thomas M. and Jovanovic, Marko and Graham, Daniel B. and Jhunjhunwala, Siddharth and Heidenreich, Matthias and Xavier, Ramnik J. and Langer, Robert and Anderson, Daniel G. and Hacohen, Nir and Regev, Aviv and Feng, Guoping and Sharp, Phillip A. and Zhang, Feng},
    number = {2},
    pages = {440--455},
    volume = {159},
    publisher = {Elsevier Inc.},
    url = {http://dx.doi.org/10.1016/j.cell.2014.09.014},
    isbn = {1097-4172 (Electronic) 0092-8674 (Linking)},
    doi = {10.1016/j.cell.2014.09.014},
    issn = {10974172},
    pmid = {25263330},
    arxivId = {NIHMS150003}
}

@article{Wang2018a,
    title = {{CRISPR-Mediated Programmable 3D Genome Positioning and Nuclear Organization}},
    year = {2018},
    journal = {Cell},
    author = {Wang, Haifeng and Xu, Xiaoshu and Nguyen, Cindy M. and Liu, Yanxia and Gao, Yuchen and Lin, Xueqiu and Daley, Timothy and Kipniss, Nathan H. and La Russa, Marie and Qi, Lei S.},
    pages = {1--13},
    publisher = {Elsevier Inc.},
    url = {https://linkinghub.elsevier.com/retrieve/pii/S0092867418311851},
    doi = {10.1016/j.cell.2018.09.013},
    issn = {00928674},
    pmid = {30318144}
}

@article{Jain2018,
    title = {{CTCF-Binding Elements Mediate Accessibility of RAG Substrates During Chromatin Scanning}},
    year = {2018},
    journal = {Cell},
    author = {Jain, Suvi and Ba, Zhaoqing and Zhang, Yu and Dai, Hai-Qiang and Alt Correspondence, Frederick W and Alt, Frederick W},
    pages = {1--15},
    volume = {174},
    publisher = {Elsevier Inc.},
    url = {https://doi.org/10.1016/j.cell.2018.04.035},
    doi = {10.1016/j.cell.2018.04.035},
    issn = {0092-8674},
    keywords = {3C-HTGTS, CBE orientation, CTCF-binding elements, HTGTS-Rep-seq, RAG chromatin scanning, V(D)J recombination, VH accessibility, VH81X, intergenic control region 1, loop extrusion}
}

@article{Kaya-Okur2019,
    title = {{CUT{\&}Tag for efficient epigenomic profiling of small samples and single cells}},
    year = {2019},
    journal = {BioRxiv},
    author = {Kaya-Okur, Hatice S and Wu, Steven J and Codomo, Christine A and Pledger, Erica S and Bryson, Terri D and Henikoff, Jorja G and Ahmad, Kami and Henikoff, Steven},
    isbn = {7:131,000,000},
    doi = {10.1101/568915}
}

@article{Yalamanchili2017,
    title = {{Data analysis pipeline for RNA-seq experiments: From differential expression to cryptic splicing}},
    year = {2017},
    journal = {Current Protocols in Bioinformatics},
    author = {Yalamanchili, Hari Krishna and Wan, Ying Wooi and Liu, Zhandong},
    number = {September},
    pages = {1--11},
    volume = {2017},
    isbn = {9780471250951},
    doi = {10.1002/cpbi.33},
    issn = {1934340X},
    pmid = {28902396},
    keywords = {Alternative splicing, Cryptic splicing, Differential gene expression, Differential isoform usage, RNA-seq}
}

@article{Lee2018a,
    title = {{Data Harmonization for a Molecularly Driven Health System}},
    year = {2018},
    journal = {Cell},
    author = {Lee, Jerry Ssu Hsien and Kibbe, Warren Alden and Grossman, Robert Lee},
    number = {5},
    pages = {1045--1048},
    volume = {174},
    publisher = {Elsevier Inc.},
    url = {https://doi.org/10.1016/j.cell.2018.08.012},
    doi = {10.1016/j.cell.2018.08.012},
    issn = {10974172}
}

@article{Dudchenko2017,
    title = {{De novo assembly of the <i>Aedes aegypti</i> genome using Hi-C yields chromosome-length scaffolds}},
    year = {2017},
    journal = {Science},
    author = {Dudchenko, Olga and Batra, Sanjit S. and Omer, Arina D. and Nyquist, Sarah K. and Hoeger, Marie and Durand, Neva C. and Shamim, Muhammad S. and Machol, Ido and Lander, Eric S. and Aiden, Aviva Presser and Aiden, Erez Lieberman},
    number = {6333},
    pages = {92--95},
    volume = {356},
    url = {http://www.sciencemag.org/lookup/doi/10.1126/science.aal3327},
    isbn = {0036-8075, 1095-9203},
    doi = {10.1126/science.aal3327},
    issn = {0036-8075},
    pmid = {28336562}
}

@article{Rangamani2013,
    title = {{Decoding information in cell shape.}},
    year = {2013},
    journal = {Cell},
    author = {Rangamani, Padmini and Lipshtat, Azi and Azeloglu, Evren U and Calizo, Rhodora Cristina and Hu, Mufeng and Ghassemi, Saba and Hone, James and Scarlata, Suzanne and Neves, Susana R and Iyengar, Ravi},
    number = {6},
    pages = {1356--69},
    volume = {154},
    url = {http://www.sciencedirect.com/science/article/pii/S0092867413010209%5Cnhttp://www.ncbi.nlm.nih.gov/pubmed/24034255},
    isbn = {0092-8674},
    doi = {10.1016/j.cell.2013.08.026},
    issn = {1097-4172},
    pmid = {24034255},
    keywords = {Animals, Biological, COS Cells, Cell Membrane, Cell Membrane: chemistry, Cell Membrane: metabolism, Cell Shape, Cercopithecus aethiops, Humans, Models, Rats, Signal Transduction}
}

@article{Li2018a,
    title = {{Decoding topologically associating domains with ultra-low resolution Hi-C data by graph structural entropy}},
    year = {2018},
    journal = {Nature Communications},
    author = {Li, Angsheng and Yin, Xianchen and Xu, Bingxiang and Wang, Danyang and Han, Jimin and Wei, Yi and Deng, Yun and Xiong, Ying and Zhang, Zhihua},
    number = {1},
    volume = {9},
    publisher = {Springer US},
    url = {http://dx.doi.org/10.1038/s41467-018-05691-7},
    isbn = {4146701805691},
    doi = {10.1038/s41467-018-05691-7},
    issn = {20411723},
    pmid = {30111883}
}

@article{Roukos2014,
    title = {{Deep Imaging: The next frontier in microscopy}},
    year = {2014},
    journal = {Histochemistry and Cell Biology},
    author = {Roukos, Vassilis and Misteli, Tom},
    number = {2},
    pages = {125--131},
    volume = {142},
    isbn = {0041801412395},
    doi = {10.1007/s00418-014-1239-5},
    issn = {1432119X},
    pmid = {24989801},
    keywords = {Deep Imaging, High-content screening, High-throughput imaging}
}

@article{Marcus,
    title = {{Deep Learning : A Critical Appraisal}},
    year = {2017},
    author = {Marcus, Gary},
    pages = {1--27}
}

@misc{Trapnell2015,
    title = {{Defining cell types and states with single-cell genomics}},
    year = {2015},
    booktitle = {Genome Research},
    author = {Trapnell, Cole},
    number = {10},
    pages = {1491--1498},
    volume = {25},
    isbn = {1549-5469 (Electronic)
1088-9051 (Linking)},
    doi = {10.1101/gr.190595.115},
    issn = {15495469},
    pmid = {26430159}
}

@article{Kellis2014,
    title = {{Defining functional DNA elements in the human genome}},
    year = {2014},
    journal = {Proc Natl Acad Sci U S A},
    author = {Kellis, M and Wold, B and Snyder, M P and Bernstein, B E and Kundaje, A and Marinov, G K and Ward, L D and Birney, E and Crawford, G E and Dekker, J and Dunham, I and Elnitski, L L and Farnham, P J and Feingold, E A and Gerstein, M and Giddings, M C and Gilbert, D M and Gingeras, T R and Green, E D and Guigo, R and Hubbard, T and Kent, J and Lieb, J D and Myers, R M and Pazin, M J and Ren, B and Stamatoyannopoulos, J A and Weng, Z and White, K P and Hardison, R C},
    number = {17},
    pages = {6131--6138},
    volume = {111},
    url = {http://www.ncbi.nlm.nih.gov/pubmed/24753594},
    isbn = {1091-6490 (Electronic){\textbackslash}r0027-8424 (Linking)},
    doi = {10.1073/pnas.1318948111},
    issn = {1091-6490 (Electronic)
0027-8424 (Linking)},
    pmid = {24753594}
}

@article{R.Oliphant1989,
    title = {{Defining the sequence specificity of DNA-binding proteins by selecting binding sites from random-sequence oligonucleotides: analysis of yeast GCN4 protein.}},
    year = {1989},
    journal = {Molecular and cellular biology},
    author = {R. Oliphant, Arnold and J. Brandl, Christopher and Struhl, Kevin},
    number = {7},
    pages = {2944--2949},
    volume = {9},
    isbn = {0270-7306 (Print)},
    doi = {10.1128/MCB.9.7.2944.Updated},
    issn = {0270-7306},
    pmid = {2674675}
}

@article{Darrow2016,
    title = {{Deletion of DXZ4 on the human inactive X chromosome alters higher-order genome architecture}},
    year = {2016},
    journal = {Proceedings of the National Academy of Sciences},
    author = {Darrow, Emily M. and Huntley, Miriam H. and Dudchenko, Olga and Stamenova, Elena K. and Durand, Neva C. and Sun, Zhuo and Huang, Su-Chen and Sanborn, Adrian L. and Machol, Ido and Shamim, Muhammad and Seberg, Andrew P. and Lander, Eric S. and Chadwick, Brian P. and Aiden, Erez Lieberman},
    number = {31},
    pages = {E4504-E4512},
    volume = {113},
    url = {http://www.pnas.org/lookup/doi/10.1073/pnas.1609643113},
    isbn = {2211-1247 (Electronic)},
    doi = {10.1073/pnas.1609643113},
    issn = {0027-8424},
    pmid = {27432957},
    arxivId = {15334406}
}

@article{Luo2017,
    title = {{Deltex2 represses MyoD expression and inhibits myogenic differentiation by acting as a negative regulator of Jmjd1c}},
    year = {2017},
    journal = {Proceedings of the National Academy of Sciences},
    author = {Luo, Dan and de Morree, Antoine and Boutet, Stephane and Quach, Navaline and Natu, Vanita and Rustagi, Arjun and Rando, Thomas A.},
    pages = {201613592},
    url = {http://www.pnas.org/lookup/doi/10.1073/pnas.1613592114},
    doi = {10.1073/pnas.1613592114},
    issn = {0027-8424}
}

@article{Mellman2001,
    title = {{Dendritic cells: Specialized and regulated antigen processing machines}},
    year = {2001},
    journal = {Cell},
    author = {Mellman, Ira and Steinman, Ralph M.},
    number = {3},
    pages = {255--258},
    volume = {106},
    isbn = {0092-8674 (Print){\textbackslash}r0092-8674 (Linking)},
    doi = {10.1016/S0092-8674(01)00449-4},
    issn = {00928674},
    pmid = {11509172}
}

@article{Roukos2010,
    title = {{Descriptive no more: The dawn of high-throughput microscopy}},
    year = {2010},
    journal = {Trends in Cell Biology},
    author = {Roukos, Vassilis and Misteli, Tom and Schmidt, Christine K.},
    number = {9},
    pages = {503--506},
    volume = {20},
    isbn = {1879-3088 (Electronic){\textbackslash}r0962-8924 (Linking)},
    doi = {10.1016/j.tcb.2010.06.008},
    issn = {09628924},
    pmid = {20667736}
}

@article{Hutchison2016,
    title = {{Design and synthesis of a minimal bacterial genome}},
    year = {2016},
    journal = {Science},
    author = {Hutchison, Clyde A. and Chuang, Ray Yuan and Noskov, Vladimir N. and Assad-Garcia, Nacyra and Deerinck, Thomas J. and Ellisman, Mark H. and Gill, John and Kannan, Krishna and Karas, Bogumil J. and Ma, Li and Pelletier, James F. and Qi, Zhi Qing and Richter, R. Alexander and Strychalski, Elizabeth A. and Sun, Lijie and Suzuki, Yo and Tsvetanova, Billyana and Wise, Kim S. and Smith, Hamilton O. and Glass, John I. and Merryman, Chuck and Gibson, Daniel G. and Venter, J. Craig},
    number = {6280},
    volume = {351},
    isbn = {10.1126/science.aad6253},
    doi = {10.1126/science.aad6253},
    issn = {10959203},
    pmid = {27013737}
}

@article{Jacobson2005,
    title = {{Design goals and solutions for display of hyperspectral images}},
    year = {2005},
    journal = {Proceedings - International Conference on Image Processing, ICIP},
    author = {Jacobson, Nathaniel P. and Gupta, Maya R.},
    number = {11},
    pages = {622--625},
    volume = {2},
    isbn = {0780391349},
    doi = {10.1109/ICIP.2005.1530132},
    issn = {15224880}
}

@article{Rais2013,
    title = {{Deterministic direct reprogramming of somatic cells to pluripotency}},
    year = {2013},
    journal = {Nature},
    author = {Rais, Yoach and Zviran, Asaf and Geula, Shay and Gafni, Ohad and Chomsky, Elad and Viukov, Sergey and Mansour, Abed Alfatah and Caspi, Inbal and Krupalnik, Vladislav and Zerbib, Mirie and Maza, Itay and Mor, Nofar and Baran, Dror and Weinberger, Leehee and Jaitin, Diego A. and Lara-Astiaso, David and Blecher-Gonen, Ronnie and Shipony, Zohar and Mukamel, Zohar and Hagai, Tzachi and Gilad, Shlomit and Amann-Zalcenstein, Daniela and Tanay, Amos and Amit, Ido and Novershtern, Noa and Hanna, Jacob H.},
    number = {7469},
    pages = {65--70},
    volume = {502},
    publisher = {Nature Publishing Group},
    url = {http://dx.doi.org/10.1038/nature12587},
    isbn = {1476-4687 (Electronic){\textbackslash}n0028-0836 (Linking)},
    doi = {10.1038/nature12587},
    issn = {00280836},
    pmid = {24048479},
    arxivId = {NIHMS150003}
}

@article{2017,
    title = {{Development of efficient quantitative chromatin profiling in kit and high-throughput formats}},
    year = {2017},
    author = {Henikoff, Steven},
    pages = {399--404},
    volume = {91}
}

@article{StevenHeni,
    title = {{Development of novel spike-in controls for quantitative chromatin-associated protein profiling}},
    author = {Henikoff, Steven},
    volume = {2}
}

@article{Park2009,
    title = {{Diethylnitrosamine (DEN) induces irreversible hepatocellular carcinogenesis through overexpression of G1/S-phase regulatory proteins in rat}},
    year = {2009},
    journal = {Toxicology Letters},
    author = {Park, Dae Hun and Shin, Jae Wook and Park, Seung Kee and Seo, Jae Nam and Li, Lan and Jang, Ja June and Lee, Min Jae},
    number = {2-3},
    pages = {321--326},
    volume = {191},
    isbn = {1879-3169 (Electronic){\textbackslash}r0378-4274 (Linking)},
    doi = {10.1016/j.toxlet.2009.09.016},
    issn = {03784274},
    pmid = {19822196},
    keywords = {Diethylnitrosamine (DEN), G1/S phase regulatory protein, Irreversible hepatocelluar carcinogenesis, cdk4}
}

@article{Trapnell2013,
    title = {{Differential analysis of gene regulation at transcript resolution with RNA-seq}},
    year = {2013},
    journal = {Nature Biotechnology},
    author = {Trapnell, Cole and Hendrickson, David G. and Sauvageau, Martin and Goff, Loyal and Rinn, John L. and Pachter, Lior},
    number = {1},
    pages = {46--53},
    volume = {31},
    publisher = {Nature Publishing Group},
    url = {http://dx.doi.org/10.1038/nbt.2450},
    isbn = {1750279917502799},
    doi = {10.1038/nbt.2450},
    issn = {10870156},
    pmid = {23222703},
    arxivId = {NIHMS150003}
}

@article{Pimentel2016,
    title = {{Differential analysis of RNA-Seq incorporating quantification uncertainty Results Modeling inferential variability}},
    year = {2016},
    author = {Pimentel, Harold and Bray, Nicolas L and Puente, Suzette and Melsted, Páll and Pachter, Lior}
}

@article{Anders2010,
    title = {{Differential expression analysis for sequence count data}},
    year = {2010},
    journal = {Genome biology},
    author = {Anders, Simon and Huber, Wolfgang},
    number = {R106},
    pages = {1--12},
    volume = {11},
    url = {http://genomebiology.com/2010/11/10/R106},
    isbn = {1465-6914; 1465-6906},
    doi = {10.1186/gb-2010-11-10-r106},
    issn = {1465-6906},
    pmid = {20979621},
    arxivId = {1310.0424},
    keywords = {Animals, Binomial Distribution, Chromatin Immunopr, Genetic, RNA/methods, Saccharomyces cerevisiae/genetics, Seque, Stem Cells, Tissue Culture Technique}
}

@article{Trapnell2012,
    title = {{Differential gene and transcript expression analysis of RNA-seq experiments with TopHat and Cufflinks}},
    year = {2012},
    journal = {Nature Protocols},
    author = {Trapnell, Cole and Roberts, Adam and Goff, Loyal and Pertea, Geo and Kim, Daehwan and Kelley, David R and Pimentel, Harold and Salzberg, Steven L and Rinn, John L and Pachter, Lior},
    number = {3},
    pages = {562--578},
    volume = {7},
    url = {http://www.nature.com/doifinder/10.1038/nprot.2012.016},
    isbn = {1750-2799},
    doi = {10.1038/nprot.2012.016},
    issn = {1754-2189},
    pmid = {22383036},
    arxivId = {{\#}14601}
}

@article{Zhu2010,
    title = {{Differentiation of Effector CD4 T Cell Populations}},
    year = {2010},
    journal = {Annual Review of Immunology},
    author = {Zhu, Jinfang and Yamane, Hidehiro and Paul, William E.},
    number = {1},
    pages = {445--489},
    volume = {28},
    url = {http://www.annualreviews.org/doi/10.1146/annurev-immunol-030409-101212},
    isbn = {0732-0582},
    doi = {10.1146/annurev-immunol-030409-101212},
    issn = {0732-0582},
    pmid = {20192806},
    keywords = {cd4 effector t cells, cytokines, human diseases, regulatory t cells, t cell differentiation, transcription factors}
}

@article{DeThe2018,
    title = {{Differentiation therapy revisited}},
    year = {2018},
    journal = {Nature Reviews Cancer},
    author = {De Th{\'{e}}, Hugues},
    number = {2},
    pages = {117--127},
    volume = {18},
    publisher = {Nature Publishing Group},
    url = {http://dx.doi.org/10.1038/nrc.2017.103},
    isbn = {1111111111},
    doi = {10.1038/nrc.2017.103},
    issn = {14741768},
    pmid = {29192213}
}

@article{Lun2015,
    title = {{diffHic: A Bioconductor package to detect differential genomic interactions in Hi-C data}},
    year = {2015},
    journal = {BMC Bioinformatics},
    author = {Lun, Aaron TL and Smyth, Gordon K},
    number = {1},
    pages = {1--11},
    volume = {16},
    publisher = {BMC Bioinformatics},
    url = {http://dx.doi.org/10.1186/s12859-015-0683-0},
    isbn = {1285901506830},
    doi = {10.1186/s12859-015-0683-0},
    issn = {14712105},
    keywords = {Differential analysis, Genomic interaction, Hi-C}
}

@article{Coifman2006,
    title = {{Diffusion maps}},
    year = {2006},
    journal = {Applied and Computational Harmonic Analysis},
    author = {Coifman, Ronald R. and Lafon, Stéphane},
    number = {1},
    pages = {5--30},
    volume = {21},
    isbn = {1063-5203},
    doi = {10.1016/j.acha.2006.04.006},
    issn = {10635203},
    pmid = {5561994},
    arxivId = {math/0506090},
    keywords = {Diffusion metric, Diffusion processes, Dimensionality reduction, Eigenmaps, Graph Laplacian, Manifold learning}
}

@article{Lin2018,
    title = {{Digestion-ligation-only Hi-C is an efficient and cost-effective method for chromosome conformation capture}},
    year = {2018},
    journal = {Nature Genetics},
    author = {Lin, Da and Hong, Ping and Zhang, Siheng and Xu, Weize and Jamal, Muhammad and Yan, Keji and Lei, Yingying and Li, Liang and Ruan, Yijun and Fu, Zhen F and Li, Guoliang and Cao, Gang},
    publisher = {Springer US},
    url = {http://dx.doi.org/10.1038/s41588-018-0111-2},
    doi = {10.1038/s41588-018-0111-2},
    issn = {1546-1718}
}

@article{Becht2019,
    title = {{Dimensionality reduction for visualizing single-cell data using UMAP}},
    year = {2019},
    journal = {Nature Biotechnology},
    author = {Becht, Etienne and McInnes, Leland and Healy, John and Dutertre, Charles Antoine and Kwok, Immanuel W.H. and Ng, Lai Guan and Ginhoux, Florent and Newell, Evan W.},
    number = {1},
    pages = {38--47},
    volume = {37},
    isbn = {1087-0156, 1546-1696},
    doi = {10.1038/nbt.4314},
    issn = {15461696},
    pmid = {30531897}
}

@article{mcinnes2018umap,
  title={Umap: Uniform manifold approximation and projection for dimension reduction},
  author={McInnes, Leland and Healy, John and Melville, James},
  journal={arXiv preprint arXiv:1802.03426},
  year={2018}
}

@article{Sadahiro2015,
    title = {{Direct cardiac reprogramming: Progress and challenges in basic biology and clinical applications}},
    year = {2015},
    journal = {Circulation Research},
    author = {Sadahiro, Taketaro and Yamanaka, Shinya and Ieda, Masaki},
    number = {8},
    pages = {1378--1391},
    volume = {116},
    isbn = {1524-4571; 0009-7330},
    doi = {10.1161/CIRCRESAHA.116.305374},
    issn = {15244571},
    pmid = {25858064},
    keywords = {Fibroblasts, Induced pluripotent stem cells, Myocytes, cardiac}
}

@article{Nakamori2017,
    title = {{Direct conversion of human fibroblasts into hepatocyte-like cells by ATF5, PROX1, FOXA2, FOXA3, and HNF4A transduction}},
    year = {2017},
    journal = {Scientific Reports},
    author = {Nakamori, Daiki and Akamine, Hiroki and Takayama, Kazuo and Sakurai, Fuminori and Mizuguchi, Hiroyuki},
    number = {1},
    pages = {1--9},
    volume = {7},
    publisher = {Springer US},
    url = {http://dx.doi.org/10.1038/s41598-017-16856-7},
    doi = {10.1038/s41598-017-16856-7},
    issn = {20452322}
}

@article{Sekiya2011,
    title = {{Direct conversion of mouse fibroblasts to hepatocyte-like cells by defined factors}},
    year = {2011},
    journal = {Nature},
    author = {Sekiya, Sayaka and Suzuki, Atsushi},
    number = {7356},
    pages = {390--393},
    volume = {475},
    publisher = {Nature Publishing Group},
    url = {http://www.nature.com/doifinder/10.1038/nature10263},
    isbn = {1476-4687 (Electronic){\textbackslash}r0028-0836 (Linking)},
    doi = {10.1038/nature10263},
    issn = {0028-0836},
    pmid = {21716291},
    arxivId = {123}
}

@article{Groszmann2012,
    title = {{Direct Conversion of Mouse Fibroblasts to Hepatocyte-Like Cells Using Forced Expression of Endodermal Transcription Factors}},
    year = {2012},
    journal = {Hepatology},
    author = {Huang, P and He, Z and Ji, S and Sun, H and Xiang, D and Liu, C},
    number = {3},
    pages = {110--119},
    volume = {56},
    isbn = {4907749082},
    doi = {10.1002/hep.27883}
}

@article{Xu2015,
    title = {{Direct lineage reprogramming: Strategies, mechanisms, and applications}},
    year = {2015},
    journal = {Cell Stem Cell},
    author = {Xu, Jun and Du, Yuanyuan and Deng, Hongkui},
    number = {2},
    pages = {119--134},
    volume = {16},
    publisher = {Elsevier},
    url = {http://dx.doi.org/10.1016/j.stem.2015.01.013},
    isbn = {1875-9777 (Electronic)},
    doi = {10.1016/j.stem.2015.01.013},
    issn = {18759777},
    pmid = {25658369}
}

@article{Ischenko2013,
    title = {{Direct reprogramming by oncogenic Ras and Myc}},
    year = {2013},
    journal = {Proceedings of the National Academy of Sciences},
    author = {Ischenko, I. and Zhi, J. and Moll, U. M. and Nemajerova, A. and Petrenko, O.},
    number = {10},
    pages = {3937--3942},
    volume = {110},
    url = {http://www.pnas.org/cgi/doi/10.1073/pnas.1219592110},
    isbn = {1219592110},
    doi = {10.1073/pnas.1219592110},
    issn = {0027-8424},
    pmid = {23431158}
}

@article{Chen2017,
    title = {{Direct reprogramming of fibroblasts into cardiomyocytes}},
    year = {2017},
    journal = {Stem Cell Research and Therapy},
    author = {Chen, Yueqiu and Yang, Ziying and Zhao, Zhen Ao and Shen, Zhenya},
    number = {1},
    pages = {1--8},
    volume = {8},
    publisher = {Stem Cell Research {\&} Therapy},
    doi = {10.1186/s13287-017-0569-3},
    issn = {17576512},
    pmid = {28545505},
    keywords = {Cardiomyocyte, Direct reprogramming, Fibroblast, MicroRNA, Small molecule, Transcription factor}
}

@article{Song2016,
    title = {{Direct Reprogramming of Hepatic Myofibroblasts into Hepatocytes in Vivo Attenuates Liver Fibrosis}},
    year = {2016},
    journal = {Cell Stem Cell},
    author = {Song, Guangqi and Pacher, Martin and Balakrishnan, Asha and Yuan, Qinggong and Tsay, Hsin Chieh and Yang, Dakai and Reetz, Julia and Brandes, Sabine and Dai, Zhen and P{\"{u}}tzer, Brigitte M. and Ara{\'{u}}zo-Bravo, Marcos J. and Steinemann, Doris and Luedde, Tom and Schwabe, Robert F. and Manns, Michael P. and Sch{\"{o}}ler, Hans R. and Schambach, Axel and Cantz, Tobias and Ott, Michael and Sharma, Amar Deep},
    number = {6},
    pages = {797--808},
    volume = {18},
    isbn = {1934590916},
    doi = {10.1016/j.stem.2016.01.010},
    issn = {18759777},
    pmid = {26923201}
}

@article{Huang2009,
    title = {{Direct Reprogramming of Human Fibroblasts to Functional and Expandable Hepatocyte-like Cells - SUP}},
    year = {2009},
    author = {Huang, Pengyu and Zhang, Ludi and Gao, Yimeng and He, Zhiying and Yao, Dan and Wu, Zhitao and Cen, Jin and Chen, Xiaotao},
    volume = {14}
}

@article{Huang2014,
    title = {{Direct reprogramming of human fibroblasts to functional and expandable hepatocytes}},
    year = {2014},
    journal = {Cell Stem Cell},
    author = {Huang, Pengyu and Zhang, Ludi and Gao, Yimeng and He, Zhiying and Yao, Dan and Wu, Zhitao and Cen, Jin and Chen, Xiaotao and Liu, Changcheng and Hu, Yiping and Lai, Dongmei and Hu, Zhenlei and Chen, Li and Zhang, Ying and Cheng, Xin and Ma, Xiaojun and Pan, Guoyu and Wang, Xin and Hui, Lijian},
    number = {3},
    pages = {370--384},
    volume = {14},
    publisher = {Elsevier Inc.},
    url = {http://dx.doi.org/10.1016/j.stem.2014.01.003},
    isbn = {1875-9777 (Electronic)},
    doi = {10.1016/j.stem.2014.01.003},
    issn = {18759777},
    pmid = {24582927}
}

@article{Simeonov2014,
    title = {{Direct reprogramming of human fibroblasts to hepatocyte-like cells by synthetic modified mRNAs}},
    year = {2014},
    journal = {PLoS ONE},
    author = {Simeonov, Kamen P. and Uppal, Hirdesh},
    number = {6},
    volume = {9},
    isbn = {1932-6203},
    doi = {10.1371/journal.pone.0100134},
    issn = {19326203},
    pmid = {24963715}
}

@article{Fu2013,
    title = {{Direct reprogramming of human fibroblasts toward a cardiomyocyte-like state}},
    year = {2013},
    journal = {Stem Cell Reports},
    author = {Fu, Ji Dong and Stone, Nicole R. and Liu, Lei and Spencer, C. Ian and Qian, Li and Hayashi, Yohei and Delgado-Olguin, Paul and Ding, Sheng and Bruneau, Benoit G. and Srivastava, Deepak},
    number = {3},
    pages = {235--247},
    volume = {1},
    publisher = {The Authors},
    url = {http://dx.doi.org/10.1016/j.stemcr.2013.07.005},
    isbn = {2213-6711 (Print){\textbackslash}n2213-6711 (Linking)},
    doi = {10.1016/j.stemcr.2013.07.005},
    issn = {22136711},
    pmid = {24319660}
}

@article{Proctor2015,
    title = {{Discovering dynamic patterns from infectious disease data using dynamic mode decomposition}},
    year = {2015},
    journal = {International Health},
    author = {Proctor, Joshua L. and Eckhoff, Philip A.},
    number = {2},
    pages = {139--145},
    volume = {7},
    isbn = {1876-3413},
    doi = {10.1093/inthealth/ihv009},
    issn = {18763405},
    pmid = {25733564},
    keywords = {Dynamic mode decomposition, Equation-free, Modal decomposition, Model reduction, Spatial-temporal patterns}
}

@article{Brunton2015,
    title = {{Discovering governing equations from data: Sparse identification of nonlinear dynamical systems}},
    year = {2015},
    author = {Brunton, Steven L. and Proctor, Joshua L. and Kutz, J. Nathan},
    number = {15},
    pages = {3932--3937},
    volume = {113},
    url = {http://arxiv.org/abs/1509.03580%0Ahttp://dx.doi.org/10.1073/pnas.1517384113},
    doi = {10.1073/pnas.1517384113},
    arxivId = {1509.03580}
}

@article{Ernst2010,
    title = {{Discovery and characterization of chromatin states for systematic annotation of the human genome}},
    year = {2010},
    journal = {Nature Biotechnology},
    author = {Ernst, Jason and Kellis, Manolis},
    number = {8},
    pages = {817--825},
    volume = {28},
    publisher = {Nature Publishing Group},
    url = {http://www.nature.com/doifinder/10.1038/nbt.1662},
    isbn = {1546-1696 (Electronic){\textbackslash}n1087-0156 (Linking)},
    doi = {10.1038/nbt.1662},
    issn = {1087-0156},
    pmid = {20657582}
}

@article{Sun2018,
    title = {{Disease-Associated Short Tandem Repeats Co-localize with Chromatin Domain Boundaries}},
    year = {2018},
    journal = {Cell},
    author = {Sun, James H. and Zhou, Linda and Emerson, Daniel J. and Phyo, Sai A. and Titus, Katelyn R. and Gong, Wanfeng and Gilgenast, Thomas G. and Beagan, Jonathan A. and Davidson, Beverly L. and Tassone, Flora and Phillips-Cremins, Jennifer E.},
    number = {1},
    pages = {224--238},
    volume = {175},
    publisher = {Elsevier Inc.},
    url = {https://linkinghub.elsevier.com/retrieve/pii/S0092867418310213},
    doi = {10.1016/j.cell.2018.08.005},
    issn = {00928674},
    pmid = {30173918}
}

@article{Lupianez2015,
    title = {{Disruptions of topological chromatin domains cause pathogenic rewiring of gene-enhancer interactions}},
    year = {2015},
    journal = {Cell},
    author = {Lupi{\{}{\textbackslash}'a{\}}{\{}{\textbackslash}{\~{}}n{\}}ez, Dario G and Kraft, Katerina and Heinrich, Verena and Krawitz, Peter and Brancati, Francesco and Klopocki, Eva and Horn, Denise and Kayserili, H{\"u}lya and Opitz, John M. and Laxova, Renata and Santos-Simarro, Fernando and Gilbert-Dussardier, Brigitte and Wittler, Lars and Borschiwer, Marina and Haas, Stefan A. and Osterwalder, Marco and Franke, Martin and Timmermann, Bernd and Hecht, Jochen and Spielmann, Malte and Visel, Axel and Mundlos, Stefan},
    number = {5},
    pages = {1012--1025},
    volume = {161},
    isbn = {1097-4172},
    doi = {10.1016/j.cell.2015.04.004},
    issn = {10974172},
    pmid = {25959774}
}

@article{Morris2014,
    title = {{Dissecting engineered cell types and enhancing cell fate conversion via Cellnet}},
    year = {2014},
    journal = {Cell},
    author = {Morris, Samantha A. and Cahan, Patrick and Li, Hu and Zhao, Anna M. and San Roman, Adrianna K. and Shivdasani, Ramesh A. and Collins, James J. and Daley, George Q.},
    number = {4},
    pages = {889--902},
    volume = {158},
    isbn = {1097-4172 (Electronic){\textbackslash}r0092-8674 (Linking)},
    doi = {10.1016/j.cell.2014.07.021},
    issn = {10974172},
    pmid = {25126792},
    arxivId = {NIHMS150003}
}

@article{Heride2010,
    title = {{Distance between homologous chromosomes results from chromosome positioning constraints.}},
    year = {2010},
    journal = {Journal of cell science},
    author = {Heride, Claire and Ricoul, Michelle and Ki{\^{e}}u, Kien and von Hase, Johann and Guillemot, Vincent and Cremer, Christoph and Dubrana, Karine and Sabatier, Laure},
    number = {Pt 23},
    pages = {4063--4075},
    volume = {123},
    doi = {10.1242/jcs.066498},
    issn = {0021-9533},
    pmid = {21084563},
    keywords = {chromosome territory, heterologues, homologues, human, nuclear organization, nucleolar organizer region}
}

@article{Conerly2016,
    title = {{Distinct Activities of Myf5 and MyoD Indicate Separate Roles in Skeletal Muscle Lineage Specification and Differentiation}},
    year = {2016},
    journal = {Developmental Cell},
    author = {Conerly, Melissa L. and Yao, Zizhen and Zhong, Jun Wen and Groudine, Mark and Tapscott, Stephen J.},
    number = {4},
    pages = {375--385},
    volume = {36},
    publisher = {Elsevier Inc.},
    url = {http://dx.doi.org/10.1016/j.devcel.2016.01.021},
    doi = {10.1016/j.devcel.2016.01.021},
    issn = {18781551},
    pmid = {26906734}
}

@article{Heintzman2007,
    title = {{Distinct and predictive chromatin signatures of transcriptional promoters and enhancers in the human genome.}},
    year = {2007},
    journal = {Nature genetics},
    author = {Heintzman, Nathaniel D and Stuart, Rhona K and Hon, Gary and Fu, Yutao and Ching, Christina W and Hawkins, R David and Barrera, Leah O and Van Calcar, Sara and Qu, Chunxu and Ching, Keith A and Wang, Wei and Weng, Zhiping and Green, Roland D and Crawford, Gregory E and Ren, Bing},
    number = {3},
    pages = {311--8},
    volume = {39},
    url = {http://www.ncbi.nlm.nih.gov/pubmed/17277777},
    isbn = {1061-4036 (Print)},
    doi = {10.1038/ng1966},
    issn = {1061-4036},
    pmid = {17277777},
    keywords = {Algorithms, Chromatin, Chromatin: metabolism, Enhancer Elements, Genetic, Genome, Genomics, Histones, Histones: metabolism, Human, Humans, Models, Organic Cation Transport Proteins, Organic Cation Transport Proteins: genetics, Organic Cation Transport Proteins: metabolism, Promoter Regions}
}

@article{Stormo2000,
    title = {{DNA binding sites: representation and discovery}},
    year = {2000},
    journal = {Bioinformatics},
    author = {Stormo, G. D.},
    number = {1},
    pages = {16--23},
    volume = {16},
    url = {https://academic.oup.com/bioinformatics/article-lookup/doi/10.1093/bioinformatics/16.1.16},
    isbn = {1367-4803 (Print) 1367-4803 (Linking)},
    doi = {10.1093/bioinformatics/16.1.16},
    issn = {1367-4803},
    pmid = {10812473}
}

@article{Rhind2013,
    title = {{DNA replication timing}},
    year = {2013},
    journal = {Cold Spring Harbor Perspectives in Biology},
    author = {Rhind, Nicholas and Gilbert, David M.},
    number = {8},
    pages = {1--26},
    volume = {5},
    isbn = {1943-0264 (Electronic)},
    doi = {10.1101/cshperspect.a010132},
    issn = {19430264},
    pmid = {23838440}
}

@article{Chen2018a,
    title = {{DNA, RNA and Protein Tools for Editing the Genetic Information in Human Cells}},
    year = {2018},
    journal = {iScience},
    author = {Chen, Xiaoyu and Gon{\c{c}}alves, Manuel A.F.V.},
    publisher = {Elsevier Inc.},
    url = {https://linkinghub.elsevier.com/retrieve/pii/S2589004218301135},
    doi = {10.1016/j.isci.2018.08.001},
    issn = {25890042}
}

@article{Franco-Zorrilla2014,
    title = {{DNA-binding specificities of plant transcription factors and their potential to define target genes}},
    year = {2014},
    journal = {Proceedings of the National Academy of Sciences},
    author = {Franco-Zorrilla, José M. and L{\'{o}}pez-Vidriero, Irene and Carrasco, José L. and Godoy, Marta and Vera, Pablo and Solano, Roberto},
    number = {6},
    pages = {2367--2372},
    volume = {111},
    url = {http://www.pnas.org/lookup/doi/10.1073/pnas.1316278111},
    isbn = {1091-6490 (Electronic){\textbackslash}r0027-8424 (Linking)},
    doi = {10.1073/pnas.1316278111},
    issn = {0027-8424},
    pmid = {24477691},
    arxivId = {arXiv:1408.1149}
}

@article{Jolma2015,
    title = {{DNA-dependent formation of transcription factor pairs alters their binding specificity}},
    year = {2015},
    journal = {Nature},
    author = {Jolma, Arttu and Yin, Yimeng and Nitta, Kazuhiro R. and Dave, Kashyap and Popov, Alexander and Taipale, Minna and Enge, Martin and Kivioja, Teemu and Morgunova, Ekaterina and Taipale, Jussi},
    number = {7578},
    pages = {384--388},
    volume = {527},
    publisher = {Nature Publishing Group},
    url = {http://dx.doi.org/10.1038/nature15518},
    isbn = {1476-4687 (Electronic) 0028-0836 (Linking)},
    doi = {10.1038/nature15518},
    issn = {14764687},
    pmid = {26550823}
}

@article{Adams2017a,
    title = {{DNAase footpnnting: a simple method for the detection of protein-DNA binding specificity}},
    year = {2017},
    author = {Schmitz, David J.Galas and Albert},
    number = {May},
    pages = {1--2},
    volume = {5},
    isbn = {9780511819049}
}

@article{Guelen2008,
    title = {{Domain organization of human chromosomes revealed by mapping of nuclear lamina interactions.}},
    year = {2008},
    journal = {Nature},
    author = {Guelen, Lars and Pagie, Ludo and Brasset, Emilie and Meuleman, Wouter and Faza, Marius B and Talhout, Wendy and Eussen, Bert H and de Klein, Annelies and Wessels, Lodewyk and de Laat, Wouter and van Steensel, Bas},
    number = {7197},
    pages = {948--51},
    volume = {453},
    url = {http://www.ncbi.nlm.nih.gov/pubmed/18463634},
    isbn = {1476-4687 (Electronic)},
    doi = {10.1038/nature06947},
    issn = {1476-4687},
    pmid = {18463634},
    keywords = {Cell Line, Chromatin, Chromatin: genetics, Chromatin: metabolism, Chromosome Positioning, Chromosomes, Human, Chromosomes, Human: genetics, Chromosomes, Human: metabolism, CpG Islands, CpG Islands: genetics, DNA-Binding Proteins, DNA-Binding Proteins: metabolism, Fibroblasts, Genome, Human, Humans, Lamin Type B, Lamin Type B: metabolism, Nuclear Lamina, Nuclear Lamina: chemistry, Nuclear Lamina: metabolism, Promoter Regions, Genetic, Promoter Regions, Genetic: genetics, Protein Binding, Repressor Proteins, Repressor Proteins: metabolism}
}

@article{Mains1990,
    title = {{Dominant maternal-effect mutations causing embryonic lethality in Caenorhabditis elegans}},
    year = {1990},
    journal = {Genetics},
    author = {Mains, P. E. and Sulston, I. A. and Wood, W. B.},
    number = {2},
    pages = {351--369},
    volume = {125},
    isbn = {0016-6731 (Print){\textbackslash}r0016-6731 (Linking)},
    doi = {10.1091/mbc.E05},
    issn = {00166731},
    pmid = {2379819}
}

@article{Ran2013,
    title = {{Double Nicking by RNA-guided CRISPR cas9 for Enhanced Genome Editing Specificity}},
    year = {2013},
    journal = {Cell},
    author = {Ran, F. Ann and Hsu, Patrick D. and Lin, Chie Yu and Gootenberg, Jonathan S. and Konermann, Silvana and Trevino, Alexandro E. and Scott, David A. and Inoue, Azusa and Matoba, Shogo and Zhang, Yi and Zhang, Feng},
    number = {6},
    pages = {1380--1389},
    volume = {154},
    publisher = {Elsevier},
    url = {http://dx.doi.org/10.1016/j.cell.2013.08.021},
    isbn = {1097-4172 (Electronic){\textbackslash}r0092-8674 (Linking)},
    doi = {10.1016/j.cell.2013.08.021},
    issn = {00928674},
    pmid = {23992846},
    arxivId = {NIHMS150003}
}

@article{Ghaoui1997,
    title = {{Downloaded 03 / 31 / 17 to 141 . 211 . 4 . 224 . Redistribution subject to SIAM license or copyright ; see http://www.siam.org/journals/ojsa.php}},
    year = {1997},
    author = {Ghaoui, Laurent E L},
    number = {4},
    pages = {1035--1064},
    volume = {18},
    isbn = {0895479896298},
    keywords = {ill-conditioned problem, least-squares problems, regularization, robust identification, robust in-, robustness, second-order cone programming, semidefinite programming, uncertainty}
}

@article{Mills2019,
    title = {{Drug Screening in Human PSC-Cardiac Organoids Identifies Pro-proliferative Compounds Acting via the Mevalonate Pathway}},
    year = {2019},
    journal = {Cell Stem Cell},
    author = {Mills, Richard J. and Parker, Benjamin L. and Quaife-Ryan, Gregory A. and Voges, Holly K. and Needham, Elise J. and Bornot, Aurelie and Ding, Mei and Andersson, Henrik and Polla, Magnus and Elliott, David A. and Drowley, Lauren and Clausen, Maryam and Plowright, Alleyn T. and Barrett, Ian P. and Wang, Qing-Dong and James, David E. and Porrello, Enzo R. and Hudson, James E.},
    pages = {1--13},
    publisher = {Elsevier Inc.},
    url = {https://linkinghub.elsevier.com/retrieve/pii/S1934590919301080},
    doi = {10.1016/j.stem.2019.03.009},
    issn = {19345909}
}

@article{Wang2017,
    title = {{Dynamic chromatin accessibility modeled by Markov process of randomly-moving molecules in the 3D genome}},
    year = {2017},
    journal = {Nucleic Acids Research},
    author = {Wang, Yinan and Fan, Caoqi and Zheng, Yuxuan and Li, Cheng},
    number = {10},
    pages = {1--12},
    volume = {45},
    url = {https://academic.oup.com/nar/nar/article/2979309/Dynamic},
    doi = {10.1093/nar/gkx086},
    issn = {0305-1048},
    pmid = {28180283}
}

@article{Proctor2014,
    title = {{Dynamic mode decomposition with control}},
    year = {2014},
    author = {Proctor, Joshua L. and Brunton, Steven L. and Kutz, J. Nathan},
    pages = {1--10},
    url = {http://arxiv.org/abs/1409.6358},
    isbn = {1536-0040},
    doi = {10.1137/15M1013857},
    issn = {1536-0040},
    arxivId = {1409.6358}
}

@article{Liu2018a,
    title = {{Dynamic Network Analysis of the 4D Nucleome}},
    year = {2018},
    author = {Liu, Sijia and Chen, Pin-Yu and Hero, Alfred and Rajapakse, Indika},
    pages = {1--8},
    url = {https://www.biorxiv.org/content/biorxiv/early/2018/02/20/268318.full.pdf}
}

@article{Nozaki2017,
    title = {{Dynamic Organization of Chromatin Domains Revealed by Super-Resolution Live-Cell Imaging}},
    year = {2017},
    journal = {Molecular Cell},
    author = {Nozaki, Tadasu and Imai, Ryosuke and Tanbo, Mai and Nagashima, Ryosuke and Tamura, Sachiko and Tani, Tomomi and Joti, Yasumasa and Tomita, Masaru and Hibino, Kayo and Kanemaki, Masato T. and Wendt, Kerstin S. and Okada, Yasushi and Nagai, Takeharu and Maeshima, Kazuhiro},
    number = {2},
    pages = {282--293},
    volume = {67},
    publisher = {Elsevier Inc.},
    url = {http://dx.doi.org/10.1016/j.molcel.2017.06.018},
    doi = {10.1016/j.molcel.2017.06.018},
    issn = {10974164},
    pmid = {28712725},
    keywords = {PALM, chromatin, chromatin domain, chromatin dynamics, chromosome, single-nucleosome tracking}
}

@article{Yosef2013,
    title = {{Dynamic regulatory network controlling TH17 cell differentiation.}},
    year = {2013},
    journal = {Nature},
    author = {Yosef, Nir and Shalek, Alex K and Gaublomme, Jellert T and Jin, Hulin and Lee, Youjin and Awasthi, Amit and Wu, Chuan and Karwacz, Katarzyna and Xiao, Sheng and Jorgolli, Marsela and Gennert, David and Satija, Rahul and Shakya, Arvind and Lu, Diana Y and Trombetta, John J and Pillai, Meenu R and Ratcliffe, Peter J and Coleman, Mathew L and Bix, Mark and Tantin, Dean and Park, Hongkun and Kuchroo, Vijay K and Regev, Aviv},
    number = {7446},
    pages = {461--8},
    volume = {496},
    publisher = {Nature Publishing Group},
    url = {http://www.pubmedcentral.nih.gov/articlerender.fcgi?artid=3637864&tool=pmcentrez&rendertype=abstract},
    isbn = {1476-4687 (Electronic){\textbackslash}r0028-0836 (Linking)},
    doi = {10.1038/nature11981},
    issn = {1476-4687},
    pmid = {23467089},
    arxivId = {NIHMS150003},
    keywords = {Animals, Antigens, CD95, Antigens, CD95: metabolism, Cell Differentiation, Cell Differentiation: genetics, Cells, Cultured, DNA, DNA: genetics, DNA: metabolism, Forkhead Transcription Factors, Forkhead Transcription Factors: metabolism, Gene Knockdown Techniques, Gene Regulatory Networks, Gene Regulatory Networks: genetics, Genome, Genome: genetics, Interferon-gamma, Interferon-gamma: biosynthesis, Interleukin-2, Interleukin-2: genetics, Mice, Mice, Inbred C57BL, Nanowires, Neoplasm Proteins, Neoplasm Proteins: metabolism, Nuclear Proteins, Nuclear Proteins: metabolism, RNA, Messenger, RNA, Messenger: genetics, RNA, Messenger: metabolism, Reproducibility of Results, Silicon, Th17 Cells, Th17 Cells: cytology, Th17 Cells: immunology, Th17 Cells: metabolism, Time Factors, Trans-Activators, Trans-Activators: metabolism, Transcription Factors, Transcription Factors: metabolism, Transcription, Genetic, Transcription, Genetic: genetics}
}

@article{Surana2016,
    title = {{Dynamic Tensor Time Series Modeling and Analysis}},
    year = {2016},
    author = {Surana, Amit and Patterson, Geoff and Rajapakse, Indika},
    number = {Cdc},
    pages = {1637--1642},
    isbn = {9781509018369}
}

@article{Rajapakse2011a,
    title = {{Dynamics and control of state-dependent networks for probing genomic organization}},
    year = {2011},
    journal = {Proceedings of the National Academy of Sciences},
    author = {Rajapakse, Indika and Groudine, Mark and Mesbahi, Mehran},
    number = {42},
    pages = {17257--17262},
    volume = {108},
    url = {http://www.ncbi.nlm.nih.gov/pmc/articles/PMC3198315/%5Cnhttp://www.ncbi.nlm.nih.gov/pmc/articles/PMC3198315/pdf/pnas.1113249108.pdf},
    isbn = {1091-6490 (Electronic){\textbackslash}r0027-8424 (Linking)},
    doi = {10.1073/pnas.1113249108},
    issn = {0027-8424},
    pmid = {21911407}
}

@article{DeSilva2015,
    title = {{Dynamics of B cells in germinal centres}},
    year = {2015},
    journal = {Nature Reviews Immunology},
    author = {De Silva, Nilushi S. and Klein, Ulf},
    number = {3},
    pages = {137--148},
    volume = {15},
    publisher = {Nature Publishing Group},
    url = {http://dx.doi.org/10.1038/nri3804},
    isbn = {1474-1741 (Electronic){\textbackslash}r1474-1733 (Linking)},
    doi = {10.1038/nri3804},
    issn = {14741741},
    pmid = {25656706},
    arxivId = {15334406}
}

@article{Jang2017,
    title = {{Dynamics of embryonic stem cell differentiation inferred from single-cell transcriptomics show a series of transitions through discrete cell states}},
    year = {2017},
    journal = {eLife},
    author = {Jang, Sumin and Choubey, Sandeep and Furchtgott, Leon and Zou, Ling Nan and Doyle, Adele and Menon, Vilas and Loew, Ethan B. and Krostag, Anne Rachel and Martinez, Refugio A. and Madisen, Linda and Levi, Boaz P. and Ramanathan, Sharad},
    pages = {1--28},
    volume = {6},
    isbn = {978-0-521-62010-9},
    doi = {10.7554/eLife.20487},
    issn = {2050084X},
    pmid = {28296635}
}

@article{Bertero2019,
    title = {{Dynamics of genome reorganization during human cardiogenesis reveal an RBM20-dependent splicing factory}},
    year = {2019},
    journal = {Nature Communications},
    author = {Bertero, Alessandro and Fields, Paul A. and Ramani, Vijay and Bonora, Giancarlo and Yardimci, Galip G. and Reinecke, Hans and Pabon, Lil and Noble, William S. and Shendure, Jay and Murry, Charles E.},
    number = {1},
    pages = {1538},
    volume = {10},
    publisher = {Springer US},
    url = {http://www.nature.com/articles/s41467-019-09483-5},
    doi = {10.1038/s41467-019-09483-5},
    issn = {2041-1723}
}

@article{Dirks1999,
    title = {{Dynamics of RNA polymerase II localization during the cell cycle.}},
    year = {1999},
    journal = {Histochemistry and cell biology},
    author = {Dirks, R W and Snaar, S},
    number = {5},
    pages = {405--10},
    volume = {111},
    url = {http://www.ncbi.nlm.nih.gov/pubmed/10403120},
    isbn = {0948-6143 (Print)},
    issn = {0948-6143},
    pmid = {10403120},
    keywords = {Animals, Cell Cycle, HeLa Cells, Humans, RNA Polymerase II, RNA Polymerase II: metabolism, Rats, Tumor Cells, Cultured}
}

@article{Smale1991,
    title = {{Dynamics retrospective: great problems, attempts that failed}},
    year = {1991},
    journal = {Physica D: Nonlinear Phenomena},
    author = {Smale, Steve},
    number = {1-3},
    pages = {267--273},
    volume = {51},
    doi = {10.1016/0167-2789(91)90238-5},
    issn = {01672789}
}

@article{Robinson2009,
    title = {{edgeR: A Bioconductor package for differential expression analysis of digital gene expression data}},
    year = {2009},
    journal = {Bioinformatics},
    author = {Robinson, Mark D. and McCarthy, Davis J. and Smyth, Gordon K.},
    number = {1},
    pages = {139--140},
    volume = {26},
    isbn = {1367-4811 (Electronic){\textbackslash}n1367-4803 (Linking)},
    doi = {10.1093/bioinformatics/btp616},
    issn = {13674803},
    pmid = {19910308}
}

@article{Ellens2011,
    title = {{Effective graph resistance}},
    year = {2011},
    journal = {Linear Algebra and Its Applications},
    author = {Ellens, W. and Spieksma, F. M. and Van Mieghem, P. and Jamakovic, A. and Kooij, R. E.},
    number = {10},
    pages = {2491--2506},
    volume = {435},
    doi = {10.1016/j.laa.2011.02.024},
    issn = {00243795},
    keywords = {Effective resistance, Graph spectrum, Laplacian eigenvalues, Network robustness, Optimisation}
}

@article{Langfelder2007,
    title = {{Eigengene networks for studying the relationships between co-expression modules.}},
    year = {2007},
    journal = {BMC systems biology},
    author = {Langfelder, Peter and Horvath, Steve},
    pages = {54},
    volume = {1},
    isbn = {1752-0509},
    doi = {10.1186/1752-0509-1-54},
    issn = {17520509},
    pmid = {18031580}
}

@article{Marsden2013,
    title = {{Eigenvalues of the Laplacian and Their Relationship To the Connectedness of a Graph}},
    year = {2013},
    author = {Marsden, Anne},
    pages = {1--16}
}

@article{Moskowitz2015,
    title = {{Elegant Equations}},
    year = {2015},
    journal = {Scientific American},
    author = {Moskowitz, Clara},
    number = {1},
    pages = {70--73},
    volume = {314},
    publisher = {Nature Publishing Group},
    url = {http://dx.doi.org/10.1038/scientificamerican0116-70},
    doi = {10.1038/scientificamerican0116-70},
    issn = {00368733}
}

@article{Rajapakse2017,
    title = {{Emergence of function from coordinated cells in a tissue}},
    year = {2017},
    journal = {Proceedings of the National Academy of Sciences},
    author = {Rajapakse, Indika and Smale, Stephen},
    number = {7},
    pages = {1462--1467},
    volume = {114},
    url = {http://www.pnas.org/lookup/doi/10.1073/pnas.1621145114},
    isbn = {1091-6490 (Electronic){\textbackslash}r0027-8424 (Linking)},
    doi = {10.1073/pnas.1621145114},
    issn = {0027-8424},
    pmid = {28137861}
}

@article{Cucker2005,
    title = {{Emergent Behavior in Flocks PRELIMINARY VERSION .}},
    year = {2005},
    author = {Cucker, Felipe and Smale, Steve},
    number = {May},
    pages = {1--20},
    volume = {52}
}

@article{Cappell2018,
    title = {{EMI1 switches from being a substrate to an inhibitor of APC/CCDH1 to start the cell cycle}},
    year = {2018},
    journal = {Nature},
    author = {Cappell, Steven D and Mark, Kevin G and Garbett, Damien and Pack, Lindsey R and Rape, Michael and Meyer, Tobias},
    publisher = {Springer US},
    url = {http://dx.doi.org/10.1038/s41586-018-0199-7},
    doi = {10.1038/s41586-018-0199-7},
    issn = {1476-4687}
}

@article{Breese1998,
    title = {{Empirical analysis of predictive algorithms for collaborative filtering}},
    year = {1998},
    journal = {Proceedings of the 14th Annual Conference on Uncertainty in Artificial Intelligence},
    author = {Breese, John S. and Heckerman, David and Kadie, Carl},
    pages = {43--52},
    isbn = {155860555X},
    doi = {10.1111/j.1553-2712.2011.01172.x},
    issn = {15532712},
    pmid = {21843212},
    arxivId = {1301.7363},
    keywords = {collaborative filtering}
}

@article{Cahan2016,
    title = {{Enabling direct fate conversion with network biology}},
    year = {2016},
    journal = {Nature Genetics},
    author = {Cahan, Patrick},
    number = {3},
    pages = {226--227},
    volume = {48},
    publisher = {Nature Publishing Group},
    url = {http://dx.doi.org/10.1038/ng.3516},
    doi = {10.1038/ng.3516},
    issn = {15461718},
    pmid = {26906680}
}

@article{Kotterman2014,
    title = {{Engineering adeno-associated viruses for clinical gene therapy}},
    year = {2014},
    journal = {Nature Reviews Genetics},
    author = {Kotterman, Melissa A. and Schaffer, David V.},
    number = {7},
    pages = {445--451},
    volume = {15},
    publisher = {Nature Publishing Group},
    url = {http://dx.doi.org/10.1038/nrg3742},
    isbn = {1471-0064 (Electronic){\textbackslash}r1471-0056 (Linking)},
    doi = {10.1038/nrg3742},
    issn = {14710064},
    pmid = {24840552},
    arxivId = {arXiv:1507.02142v2}
}

@article{Rowe2016,
    title = {{Engineering Hematopoietic Stem Cells: Lessons from Development}},
    year = {2016},
    journal = {Cell Stem Cell},
    author = {Rowe, R. Grant and Mandelbaum, Joseph and Zon, Leonard I. and Daley, George Q.},
    number = {6},
    pages = {707--720},
    volume = {18},
    publisher = {Elsevier Inc.},
    url = {http://dx.doi.org/10.1016/j.stem.2016.05.016},
    isbn = {1875-9777},
    doi = {10.1016/j.stem.2016.05.016},
    issn = {18759777},
    pmid = {27257760},
    arxivId = {15334406}
}

@article{Chen2017a,
    title = {{Enhanced proofreading governs CRISPR-Cas9 targeting accuracy}},
    year = {2017},
    journal = {Nature},
    author = {Chen, Janice S. and Dagdas, Yavuz S. and Kleinstiver, Benjamin P. and Welch, Moira M. and Sousa, Alexander A. and Harrington, Lucas B. and Sternberg, Samuel H. and Joung, J. Keith and Yildiz, Ahmet and Doudna, Jennifer A.},
    number = {7676},
    pages = {407--410},
    volume = {550},
    isbn = {0028-0836},
    doi = {10.1038/nature24268},
    issn = {14764687},
    pmid = {28931002}
}

@article{Mumbach2017,
    title = {{Enhancer connectome in primary human cells reveals target genes of disease-associated DNA elements}},
    year = {2017},
    journal = {bioRxiv},
    author = {Mumbach, Maxwell R and Satpathy, Ansuman T and Boyle, Evan A and Dai, Chao and Gowen, Benjamin G and Cho, Seung Woo and Nguyen, Michelle L and Rubin, Adam J and Granja, Jeffrey M and Kazane, Katelynn R and Wei, Yuning and Nguyen, Trieu and Greenside, Peyton G and Corces, M Ryan and Tycko, Josh and Simeonov, Dimitre R and Suliman, Nabeela and Li, Rui and Xu, Jin and Flynn, Ryan A and Kundaje, Anshul and Khavari, Paul A and Marson, Alexander and Corn, Jacob E and Quertermous, Thomas and Greenleaf, William J and Chang, Howard Y},
    number = {11},
    pages = {1602--1612},
    volume = {49},
    publisher = {Nature Publishing Group},
    url = {http://biorxiv.org/content/early/2017/08/30/178269.abstract},
    isbn = {6142924097},
    doi = {10.1101/178269},
    issn = {1061-4036},
    pmid = {28945252},
    arxivId = {178269}
}

@article{Oomen2017,
    title = {{Epigenetic characteristics of the mitotic chromosome in 1D and 3D}},
    year = {2017},
    journal = {Critical Reviews in Biochemistry and Molecular Biology},
    author = {Oomen, Marlies E. and Dekker, Job},
    number = {2},
    pages = {185--204},
    volume = {52},
    doi = {10.1080/10409238.2017.1287160},
    issn = {15497798},
    keywords = {Chromatin organization, cell cycle, epigenetic memory, epigenetics, histone modification, mitosis, mitotic bookmarking}
}

@article{Lang2014,
    title = {{Epigenetic Landscapes Explain Partially Reprogrammed Cells and Identify Key Reprogramming Genes}},
    year = {2014},
    journal = {PLoS Computational Biology},
    author = {Lang, Alex H. and Li, Hu and Collins, James J. and Mehta, Pankaj},
    number = {8},
    volume = {10},
    isbn = {1553-7358 (Electronic){\textbackslash}r1553-734X (Linking)},
    doi = {10.1371/journal.pcbi.1003734},
    issn = {15537358},
    pmid = {25122086},
    arxivId = {1211.3133}
}

@article{Halley-Stott2013,
    title = {{Epigenetic memory in the context of nuclear reprogramming and cancer}},
    year = {2013},
    journal = {Briefings in Functional Genomics},
    author = {Halley-Stott, Richard P. and Gurdon, John B.},
    number = {3},
    pages = {164--173},
    volume = {12},
    isbn = {2041-2657 (Electronic){\textbackslash}r2041-2649 (Linking)},
    doi = {10.1093/bfgp/elt011},
    issn = {20412649},
    pmid = {23585580},
    keywords = {Cancer, DNA methylation, Epigenetic memory, Histone modifications, Nuclear reprogramming}
}

@article{Flavahan2017,
    title = {{Epigenetic plasticity and the hallmarks of cancer}},
    year = {2017},
    journal = {Science},
    author = {Flavahan, William A. and Gaskell, Elizabeth and Bernstein, Bradley E.},
    number = {6348},
    volume = {357},
    isbn = {1095-9203 (Electronic) 0036-8075 (Linking)},
    doi = {10.1126/science.aal2380},
    issn = {10959203},
    pmid = {28729483}
}

@article{Vicente-Duenas2018,
    title = {{Epigenetic Priming in Cancer Initiation}},
    year = {2018},
    journal = {Trends in Cancer},
    author = {Vicente-Due{\~{n}}as, Carolina and Hauer, Julia and Cobaleda, César and Borkhardt, Arndt and S{\'{a}}nchez-Garc{\'{i}}a, Isidro},
    number = {6},
    volume = {4},
    isbn = {2405-8033},
    doi = {10.1016/j.trecan.2018.04.007},
    issn = {24058033},
    pmid = {29860985},
    keywords = {cancer, cancer stem cell, cancer therapy, oncogenes, reprogramming, stem cells}
}

@article{Suva2013,
    title = {{Epigenetic Reprogramming in Cancer Mario L. Suv{\`{a}}}},
    year = {2013},
    journal = {Nature medicine},
    author = {Suv{\`{a}}, Mario L},
    number = {2},
    pages = {179--92},
    volume = {1567},
    url = {http://www.ncbi.nlm.nih.gov/pubmed/23389618},
    isbn = {1095-9203 (Electronic){\textbackslash}r0036-8075 (Linking)},
    doi = {10.1126/science.1230184},
    issn = {0036-8075},
    pmid = {23539597}
}

@article{Wainwright2017,
    title = {{Epigenetics and Cancer Stem Cells: Unleashing, Hijacking, and Restricting Cellular Plasticity}},
    year = {2017},
    journal = {Trends in Cancer},
    author = {Wainwright, Elanor N. and Scaffidi, Paola},
    number = {5},
    pages = {372--386},
    volume = {3},
    publisher = {Elsevier Inc.},
    url = {http://dx.doi.org/10.1016/j.trecan.2017.04.004},
    doi = {10.1016/j.trecan.2017.04.004},
    issn = {24058033},
    pmid = {28718414},
    keywords = {cancer, cancer stem cells, chromatin, epigenetics, intratumoral heterogeneity, plasticity}
}

@article{Henikoff2016,
    title = {{Epigenetics, cellular memory and gene regulation}},
    year = {2016},
    journal = {Current Biology},
    author = {Henikoff, Steven and Greally, John M.},
    number = {14},
    pages = {R644-R648},
    volume = {26},
    publisher = {Elsevier},
    isbn = {1879-0445 (Electronic)
0960-9822 (Linking)},
    doi = {10.1016/j.cub.2016.06.011},
    issn = {09609822},
    pmid = {27458904}
}

@article{Henikoff2016b,
    title = {{Epigenetics, cellular memory and gene regulation}},
    year = {2016},
    journal = {Current Biology},
    author = {Henikoff, Steven and Greally, John M.},
    number = {14},
    pages = {R644-R648},
    volume = {26},
    publisher = {Elsevier},
    doi = {10.1016/j.cub.2016.06.011},
    issn = {09609822}
}

@article{Xie2013,
    title = {{Epigenomic analysis of multilineage differentiation of human embryonic stem cells}},
    year = {2013},
    journal = {Cell},
    author = {Xie, Wei and Schultz, Matthew D. and Lister, Ryan and Hou, Zhonggang and Rajagopal, Nisha and Ray, Pradipta and Whitaker, John W. and Tian, Shulan and Hawkins, R. David and Leung, Danny and Yang, Hongbo and Wang, Tao and Lee, Ah Young and Swanson, Scott A. and Zhang, Jiuchun and Zhu, Yun and Kim, Audrey and Nery, Joseph R. and Urich, Mark A. and Kuan, Samantha and Yen, Chia An and Klugman, Sarit and Yu, Pengzhi and Suknuntha, Kran and Propson, Nicholas E. and Chen, Huaming and Edsall, Lee E. and Wagner, Ulrich and Li, Yan and Ye, Zhen and Kulkarni, Ashwinikumar and Xuan, Zhenyu and Chung, Wen Yu and Chi, Neil C. and Antosiewicz-Bourget, Jessica E. and Slukvin, Igor and Stewart, Ron and Zhang, Michael Q. and Wang, Wei and Thomson, James A. and Ecker, Joseph R. and Ren, Bing},
    number = {5},
    pages = {1134--1148},
    volume = {153},
    publisher = {Elsevier Inc.},
    url = {http://dx.doi.org/10.1016/j.cell.2013.04.022},
    isbn = {0092-8674},
    doi = {10.1016/j.cell.2013.04.022},
    issn = {00928674},
    pmid = {23664764}
}

@article{Mousavi2013,
    title = {{ERNAs Promote Transcription by Establishing Chromatin Accessibility at Defined Genomic Loci}},
    year = {2013},
    journal = {Molecular Cell},
    author = {Mousavi, Kambiz and Zare, Hossein and Dell'Orso, Stefania and Grontved, Lars and Gutierrez-Cruz, Gustavo and Derfoul, Assia and Hager, Gordon L. and Sartorelli, Vittorio},
    number = {5},
    pages = {606--617},
    volume = {51},
    publisher = {Elsevier Inc.},
    url = {http://dx.doi.org/10.1016/j.molcel.2013.07.022},
    isbn = {2122633255},
    doi = {10.1016/j.molcel.2013.07.022},
    issn = {10972765},
    pmid = {23993744},
    arxivId = {NIHMS150003}
}

@article{Schurch2016,
    title = {{Erratum: How many biological replicates are needed in an RNA-seq experiment and which differential expression tool should you use?}},
    year = {2016},
    journal = {Rna},
    author = {Schurch, Nicholas J. and Schofield, Pietà and Gierli{\'{n}}ski, Marek and Cole, Christian and Sherstnev, Alexander and Singh, Vijender and Wrobel, Nicola and Gharbi, Karim and Simpson, Gordon G. and Owen-Hughes, Tom and Blaxter, Mark and Barton, Geoffrey J.},
    number = {10},
    pages = {1641--1641},
    volume = {22},
    url = {http://rnajournal.cshlp.org/lookup/doi/10.1261/rna.058339.116},
    isbn = {1355-8382, 1469-9001},
    doi = {10.1261/rna.058339.116},
    issn = {1355-8382},
    pmid = {27022035},
    arxivId = {1505.02017},
    keywords = {benchmarking, differential expression, experimental design, replication, rna-seq, statistical power, yeast}
}

@article{Adachi2018,
    title = {{Esrrb Unlocks Silenced Enhancers for Reprogramming to Naive Pluripotency}},
    year = {2018},
    journal = {Cell Stem Cell},
    author = {Adachi, Kenjiro and Kopp, Wolfgang and Wu, Guangming and Heising, Sandra and Greber, Boris and Stehling, Martin and Ara{\'{u}}zo-Bravo, Marcos J. and Boerno, Stefan T. and Timmermann, Bernd and Vingron, Martin and Sch{\"{o}}ler, Hans R.},
    number = {0},
    pages = {1--10},
    volume = {0},
    url = {https://linkinghub.elsevier.com/retrieve/pii/S1934590918302388},
    doi = {10.1016/j.stem.2018.05.020},
    issn = {19345909},
    pmid = {29910149},
    keywords = {DNA methylation, nucleosome, pioneer factor, pluripotency, reprogramming, silenced enhancer, transcription factor}
}

@article{Ruby2018,
    title = {{Estimates of the Heritability of Human Longevity Are Substantially Inflated due to Assortative Mating}},
    year = {2018},
    journal = {Genetics},
    author = {Ruby, J. Graham and Wright, Kevin M. and Rand, Kristin A. and Kermany, Amir and Noto, Keith and Curtis, Don and Varner, Neal and Garrigan, Daniel and Slinkov, Dmitri and Dorfman, Ilya and Granka, Julie M. and Byrnes, Jake and Myres, Natalie and Ball, Catherine},
    number = {3},
    pages = {1109--1124},
    volume = {210},
    isbn = {1079-5006},
    doi = {10.1534/genetics.118.301613},
    issn = {19432631},
    pmid = {30401766},
    arxivId = {NIHMS150003},
    keywords = {assortative mating, heritability, human, life span}
}

@article{Zhang2017a,
    title = {{Evaluation and comparison of computational tools for RNA-seq isoform quantification}},
    year = {2017},
    journal = {BMC Genomics},
    author = {Zhang, Chi and Zhang, Baohong and Lin, Lih Ling and Zhao, Shanrong},
    number = {1},
    pages = {1--11},
    volume = {18},
    publisher = {BMC Genomics},
    isbn = {1286401740021},
    doi = {10.1186/s12864-017-4002-1},
    issn = {14712164},
    pmid = {28784092},
    keywords = {Data analysis, Isoform, Kallisto, Quantification, RNA-seq, RSEM, Salfish, Salmon}
}

@article{Kreso2014,
    title = {{Evolution of the cancer stem cell model}},
    year = {2014},
    journal = {Cell Stem Cell},
    author = {Kreso, Antonija and Dick, John E.},
    number = {3},
    pages = {275--291},
    volume = {14},
    publisher = {Elsevier Inc.},
    url = {http://dx.doi.org/10.1016/j.stem.2014.02.006},
    isbn = {1875-9777 (Electronic)},
    doi = {10.1016/j.stem.2014.02.006},
    issn = {18759777},
    pmid = {24607403}
}

@article{Rowley2017,
    title = {{Evolutionarily Conserved Principles Predict 3D Chromatin Organization}},
    year = {2017},
    journal = {Molecular Cell},
    author = {Rowley, M. Jordan and Nichols, Michael H. and Lyu, Xiaowen and Ando-Kuri, Masami and Rivera, I. Sarahi M. and Hermetz, Karen and Wang, Ping and Ruan, Yijun and Corces, Victor G.},
    number = {5},
    pages = {837--852},
    volume = {67},
    publisher = {Elsevier Inc.},
    url = {http://linkinghub.elsevier.com/retrieve/pii/S1097276517305464},
    doi = {10.1016/j.molcel.2017.07.022},
    issn = {10972765},
    pmid = {28826674}
}

@article{Kelly2015,
    title = {{Exon Skipping Is Correlated with Exon Circularization}},
    year = {2015},
    journal = {Journal of Molecular Biology},
    author = {Kelly, Steven and Greenman, Chris and Cook, Peter R. and Papantonis, Argyris},
    number = {15},
    pages = {2414--2417},
    volume = {427},
    isbn = {1089-8638 (Electronic){\textbackslash}r0022-2836 (Linking)},
    doi = {10.1016/j.jmb.2015.02.018},
    issn = {10898638},
    pmid = {25728652},
    keywords = {Abbreviations circRNA circular RNA, HUVEC human umbilical vein endothelial cell, RT reverse transcription, TNF?? tumor necrosis factor ??}
}

@article{Strogatz2001,
    title = {{Exploring complex networks}},
    year = {2001},
    journal = {Nature},
    author = {Strogatz, Steven H},
    number = {6825},
    pages = {268--276},
    volume = {410},
    url = {http://www.nature.com/doifinder/10.1038/35065725},
    isbn = {0028-0836},
    doi = {10.1038/35065725},
    issn = {0028-0836},
    pmid = {11258382}
}

@article{Dekker2013,
    title = {{Exploring the three-dimensional organization of genomes: interpreting chromatin interaction data.}},
    year = {2013},
    journal = {Nature reviews. Genetics},
    author = {Dekker, Job and Marti-Renom, Marc A and Mirny, Leonid A},
    number = {6},
    pages = {390--403},
    volume = {14},
    publisher = {Nature Publishing Group},
    url = {http://dx.doi.org/10.1038/nrg3454},
    isbn = {1471-0064 (Electronic) 1471-0056 (Linking)},
    doi = {10.1038/nrg3454},
    issn = {1471-0064},
    pmid = {23657480},
    keywords = {Animals, Chromatin, Chromatin: genetics, Chromosome Mapping, Chromosomes, Human, Chromosomes, Human: genetics, Epistasis, Genetic, Genome, Human, Humans, Models, Genetic, Nucleic Acid Conformation}
}

@article{Voichek2016,
    title = {{Expression homeostasis during DNA replication}},
    year = {2016},
    journal = {Science},
    author = {Voichek, Yoav and Bar-Ziv, Raz and Barkai, Naama},
    number = {6277},
    pages = {1087--1090},
    volume = {351},
    url = {http://science.sciencemag.org/content/351/6277/1087.abstract},
    isbn = {10.1126/science.aad1162},
    doi = {10.1126/science.aad1162},
    issn = {0036-8075},
    pmid = {26941319},
    arxivId = {arXiv:1011.1669v3}
}

@article{Kasowski2013,
    title = {{Extensive Variation in Chromatin States Across Humans}},
    year = {2013},
    journal = {Science},
    author = {Kasowski, M. and Kyriazopoulou-Panagiotopoulou, S. and Grubert, F. and Zaugg, J. B. and Kundaje, A. and Liu, Y. and Boyle, A. P. and Zhang, Q. C. and Zakharia, F. and Spacek, D. V. and Li, J. and Xie, D. and Olarerin-George, A. and Steinmetz, L. M. and Hogenesch, J. B. and Kellis, M. and Batzoglou, S. and Snyder, M.},
    number = {6159},
    pages = {750--752},
    volume = {342},
    url = {http://www.sciencemag.org/cgi/doi/10.1126/science.1242510},
    isbn = {1095-9203 (Electronic){\textbackslash}r0036-8075 (Linking)},
    doi = {10.1126/science.1242510},
    issn = {0036-8075},
    pmid = {24136358},
    arxivId = {arXiv:1011.1669v3}
}

@article{Turk1991,
    title = {{Face recognition using eigenfaces}},
    year = {1991},
    journal = {Proceedings. 1991 IEEE Computer Society Conference on Computer Vision and Pattern Recognition},
    author = {Turk, M.A. and Pentland, A.P.},
    pages = {586--591},
    isbn = {0-8186-2148-6},
    doi = {10.1109/CVPR.1991.139758},
    issn = {1063-6919},
    pmid = {23964806}
}

@article{Noguchi2017,
    title = {{FANTOM5 CAGE profiles of human and mouse samples}},
    year = {2017},
    journal = {Scientific Data},
    author = {Noguchi, Shuhei and Arakawa, Takahiro and Fukuda, Shiro and Furuno, Masaaki and Hasegawa, Akira and Hori, Fumi and Ishikawa-Kato, Sachi and Kaida, Kaoru and Kaiho, Ai and Kanamori-Katayama, Mutsumi and Kawashima, Tsugumi and Kojima, Miki and Kubosaki, Atsutaka and Manabe, Ri Ichiroh and Murata, Mitsuyoshi and Nagao-Sato, Sayaka and Nakazato, Kenichi and Ninomiya, Noriko and Nishiyori-Sueki, Hiromi and Noma, Shohei and Saijyo, Eri and Saka, Akiko and Sakai, Mizuho and Simon, Christophe and Suzuki, Naoko and Tagami, Michihira and Watanabe, Shoko and Yoshida, Shigehiro and Arner, Peter and Axton, Richard A. and Babina, Magda and Kenneth Baillie, J. and Barnett, Timothy C. and Beckhouse, Anthony G. and Blumenthal, Antje and Bodega, Beatrice and Bonetti, Alessandro and Briggs, James and Brombacher, Frank and Carlisle, Ailsa J. and Clevers, Hans C. and Davis, Carrie A. and Detmar, Michael and Dohi, Taeko and Edge, B. Albert S. and Edinger, Matthias and Ehrlund, Anna and Ekwall, Karl and Endoh, Mitsuhiro and Enomoto, Hideki and Eslami, Afsaneh and Fagiolini, Michela and Fairbairn, Lynsey and Farach-Carson, Mary C. and Faulkner, Geoffrey J. and Ferrai, Carmelo and Fisher, Malcolm E. and Forrester, Lesley M. and Fujita, Rie and Furusawa, Jun Ichi and Geijtenbeek, Teunis B. and Gingeras, Thomas and Goldowitz, Daniel and Guhl, Sven and Guler, Reto and Gustincich, Stefano and Ha, Thomas J. and Hamaguchi, Masahide and Hara, Mitsuko and Hasegawa, Yuki and Herlyn, Meenhard and Heutink, Peter and Hitchens, Kelly J. and Hume, David A. and Ikawa, Tomokatsu and Ishizu, Yuri and Kai, Chieko and Kawamoto, Hiroshi and Kawamura, Yuki I. and Kempfle, Judith S. and Kenna, Tony J. and Kere, Juha and Khachigian, Levon M. and Kitamura, Toshio and Klein, Sarah and Peter Klinken, S. and Knox, Alan J. and Kojima, Soichi and Koseki, Haruhiko and Koyasu, Shigeo and Lee, Weonju and Lennartsson, Andreas and MacKay-Sim, Alan and Mejhert, Niklas and Mizuno, Yosuke and Morikawa, Hiromasa and Morimoto, Mitsuru and Moro, Kazuyo and Morris, Kelly J. and Motohashi, Hozumi and Mummery, Christine L. and Nakachi, Yutaka and Nakahara, Fumio and Nakamura, Toshiyuki and Nakamura, Yukio and Nozaki, Tadasuke and Ogishima, Soichi and Ohkura, Naganari and Ohno, Hiroshi and Ohshima, Mitsuhiro and Okada-Hatakeyama, Mariko and Okazaki, Yasushi and Orlando, Valerio and Ovchinnikov, Dmitry A. and Passier, Robert and Patrikakis, Margaret and Pombo, Ana and Pradhan-Bhatt, Swati and Qin, Xian Yang and Rehli, Michael and Rizzu, Patrizia and Roy, Sugata and Sajantila, Antti and Sakaguchi, Shimon and Sato, Hiroki and Satoh, Hironori and Savvi, Suzana and Saxena, Alka and Schmidl, Christian and Schneider, Claudio and Schulze-Tanzil, Gundula G. and Schwegmann, Anita and Sheng, Guojun and Shin, Jay W. and Sugiyama, Daisuke and Sugiyama, Takaaki and Summers, Kim M. and Takahashi, Naoko and Takai, Jun and Tanaka, Hiroshi and Tatsukawa, Hideki and Tomoiu, Andru and Toyoda, Hiroo and Wetering, Marcvande and Berg, Linda M.Van Den and Verardo, Roberto and Vijayan, DIpti and Wells, Christine A. and Winteringham, Louise N. and Wolvetang, Ernst and Yamaguchi, Yoko and Yamamoto, Masayuki and Yanagi-Mizuochi, Chiyo and Yoneda, Misako and Yonekura, Yohei and Zhang, Peter G. and Zucchelli, Silvia and Abugessaisa, Imad and Arner, Erik and Harshbarger, Jayson and Kondo, Atsushi and Lassmann, Timo and Lizio, Marina and Sahin, Serkan and Sengstag, Thierry and Severin, Jessica and Shimoji, Hisashi and Suzuki, Masanori and Suzuki, Harukazu and Kawai, Jun and Kondo, Naoto and Itoh, Masayoshi and Daub, Carsten O. and Kasukawa, Takeya and Kawaji, Hideya and Carninci, Piero and Forrest, Alistair R.R. and Hayashizaki, Yoshihide},
    pages = {1--10},
    volume = {4},
    isbn = {20524463 (ISSN)},
    doi = {10.1038/sdata.2017.112},
    issn = {20524463},
    pmid = {28850106}
}

@article{Li2009,
    title = {{Fast and accurate short read alignment with Burrows-Wheeler transform}},
    year = {2009},
    journal = {Bioinformatics},
    author = {Li, Heng and Durbin, Richard},
    number = {14},
    pages = {1754--1760},
    volume = {25},
    isbn = {1367-4811 (Electronic){\textbackslash}r1367-4803 (Linking)},
    doi = {10.1093/bioinformatics/btp324},
    issn = {13674803},
    pmid = {19451168},
    arxivId = {1303.3997}
}

@article{Lippert2011,
    title = {{FaST linear mixed models for genome-wide association studies}},
    year = {2011},
    journal = {Nature Methods},
    author = {Lippert, Christoph and Listgarten, Jennifer and Liu, Ying and Kadie, Carl M. and Davidson, Robert I. and Heckerman, David},
    number = {10},
    pages = {833--835},
    volume = {8},
    isbn = {1548-7105 (Electronic){\textbackslash}r1548-7091 (Linking)},
    doi = {10.1038/nmeth.1681},
    issn = {15487091},
    pmid = {21892150}
}

@article{NortonRichard2003,
    title = {{Feral Cities}},
    year = {2003},
    journal = {Naval War College Review},
    author = {Norton, Richard, J},
    number = {4},
    pages = {97--106},
    volume = {LVI},
    isbn = {9781934857120},
    issn = {00281484}
}

@article{Slininger2013,
    title = {{Fiedler’s Theory of Spectral Graph Partitioning}},
    year = {2013},
    author = {Slininger, Brian},
    pages = {1--10},
    url = {message:%3CCAG5eneWaNxv0kb2c9rKBOxRBpKf=0AcshFs2Qt21cYUajH6_WQ@mail.gmail.com%3E%5Cnpapers2://publication/uuid/2CFDA966-F334-4011-A805-00C8D76DDBDB}
}

@article{Grant2011,
    title = {{FIMO: scanning for occurrences of a given motif}},
    year = {2011},
    journal = {Bioinformatics},
    author = {Grant, Charles E. and Bailey, Timothy L. and Noble, William S.},
    number = {7},
    month = {4},
    pages = {1017--1018},
    volume = {27},
    publisher = {Oxford University Press},
    url = {https://academic.oup.com/bioinformatics/article-lookup/doi/10.1093/bioinformatics/btr064},
    doi = {10.1093/bioinformatics/btr064},
    issn = {1367-4803}
}

@article{Djekidel2018,
    title = {{FIND: DifFerential chromatin INteractions Detection using a spatial Poisson process}},
    year = {2018},
    journal = {Genome Research},
    author = {Djekidel, Mohamed Nadhir and Chen, Yang and Zhang, Michael Q.},
    number = {3},
    pages = {412--422},
    volume = {28},
    doi = {10.1101/gr.212241.116},
    issn = {15495469}
}

@article{HGP2004,
    title = {{Finishing the euchromatic sequence of the human genome}},
    year = {2004},
    journal = {Nature},
    author = {{International Human Genome Sequencing Consortium}},
    number = {7011},
    pages = {931--945},
    volume = {431},
    isbn = {1476-4687 (Electronic){\textbackslash}r0028-0836 (Linking)},
    doi = {10.1038/nature03001},
    issn = {0028-0836},
    pmid = {15496913},
    arxivId = {NIHMS150003}
}

@article{Shirley2011,
    title = {{FISH finder: A high-throughput tool for analyzing FISH images}},
    year = {2011},
    journal = {Bioinformatics},
    author = {Shirley, James W. and Ty, Sereyvathana and Takebayashi, Shin Ichiro and Liu, Xiuwen and Gilbert, David M.},
    number = {7},
    pages = {933--938},
    volume = {27},
    isbn = {1367-4811 (Linking)},
    doi = {10.1093/bioinformatics/btr053},
    issn = {13674803},
    pmid = {21310746}
}

@article{Daitch2009,
    title = {{Fitting a graph to vector data}},
    year = {2009},
    journal = {Proceedings of the 26th Annual International Conference on Machine Learning - ICML '09},
    author = {Daitch, Samuel I. and Kelner, Jonathan A. and Spielman, Daniel A.},
    pages = {1--8},
    url = {http://portal.acm.org/citation.cfm?doid=1553374.1553400},
    isbn = {9781605585161},
    doi = {10.1145/1553374.1553400},
    issn = {9781605585161},
    keywords = {clustering, learning on graphs, transductive classification, transductive regression}
}

@article{Amare2001,
    title = {{Fluorescence in situ hybridization: a highly efficient technique of molecular diagnosis and predication for disease course in patients with myeloid leukemias.}},
    year = {2001},
    journal = {Cancer genetics and cytogenetics},
    author = {Amare, P S and Baisane, C and Saikia, T and Nair, R and Gawade, H and Advani, S},
    number = {2},
    pages = {125--34},
    volume = {131},
    url = {http://www.ncbi.nlm.nih.gov/pubmed/11750052},
    issn = {0165-4608},
    pmid = {11750052},
    keywords = {Adolescent, Adult, Antineoplastic Combined Chemotherapy Protocols, Antineoplastic Combined Chemotherapy Protocols: th, Child, Child, Preschool, Chromosome Aberrations, Female, Fusion Proteins, bcr-abl, Fusion Proteins, bcr-abl: genetics, Humans, In Situ Hybridization, Fluorescence, In Situ Hybridization, Fluorescence: methods, Karyotyping, Leukemia, Myeloid, Leukemia, Myeloid: diagnosis, Leukemia, Myeloid: drug therapy, Leukemia, Myeloid: genetics, Male, Middle Aged, Neoplasm Proteins, Neoplasm Proteins: genetics, Oncogene Proteins, Fusion, Oncogene Proteins, Fusion: genetics, Predictive Value of Tests, Sensitivity and Specificity}
}

@article{Landstrom2006,
    title = {{Fluorescent in situ hybridization in the diagnosis, prognosis, and treatment monitoring of chronic myeloid leukemia.}},
    year = {2006},
    journal = {Leukemia {\&} lymphoma},
    author = {Landstrom, Andrew P and Tefferi, Ayalew},
    number = {September 2005},
    pages = {397--402},
    volume = {47},
    isbn = {1042819050035},
    doi = {10.1080/10428190500353133},
    issn = {1042-8194},
    pmid = {16396761},
    keywords = {chronic myeloid leukemia, cytogenetics, diagnosis, fluorescent in situ hybridization, prognosis}
}

@article{Adler2017,
    title = {{Fold-change detection in biological systems}},
    year = {2017},
    journal = {Current Opinion in Systems Biology},
    author = {Adler, Miri and Alon, Uri},
    pages = {81--89},
    volume = {8},
    publisher = {Elsevier Ltd},
    url = {http://linkinghub.elsevier.com/retrieve/pii/S2452310017301889},
    doi = {10.1016/j.coisb.2017.12.005},
    issn = {24523100},
    keywords = {computational biology, network motifs, scale invariance, systems}
}

@article{Aguzzi2014,
    title = {{Follicular dendritic cells: Origin, phenotype, and function in health and disease}},
    year = {2014},
    journal = {Trends in Immunology},
    author = {Aguzzi, Adriano and Kranich, Jan and Krautler, Nike Julia},
    number = {3},
    pages = {105--113},
    volume = {35},
    publisher = {Elsevier Ltd},
    url = {http://dx.doi.org/10.1016/j.it.2013.11.001},
    isbn = {1471-4981 (Electronic){\textbackslash}r1471-4906 (Linking)},
    doi = {10.1016/j.it.2013.11.001},
    issn = {14714906},
    pmid = {24315719},
    keywords = {Fibroblastic reticular cells, Follicular dendritic cells, Germinal center, Lymphoid organogenesis, Secondary lymphoid organs, Tertiary lymphoid tissues}
}

@article{Graf2009,
    title = {{Forcing cells to change lineages.}},
    year = {2009},
    journal = {Nature},
    author = {Graf, Thomas and Enver, Tariq},
    number = {7273},
    pages = {587--594},
    volume = {462},
    publisher = {Nature Publishing Group},
    url = {http://dx.doi.org/10.1038/nature08533},
    isbn = {1476-4687 (Electronic){\textbackslash}n0028-0836 (Linking)},
    doi = {10.1038/nature08533},
    issn = {0028-0836},
    pmid = {19956253}
}

@article{Fudenberg2016,
    title = {{Formation of Chromosomal Domains by Loop Extrusion}},
    year = {2016},
    journal = {Cell Reports},
    author = {Fudenberg, Geoffrey and Imakaev, Maxim and Lu, Carolyn and Goloborodko, Anton and Abdennur, Nezar and Mirny, Leonid A.},
    number = {9},
    pages = {2038--2049},
    volume = {15},
    publisher = {The Author(s)},
    url = {http://dx.doi.org/10.1016/j.celrep.2016.04.085},
    isbn = {10.1101/024620},
    doi = {10.1016/j.celrep.2016.04.085},
    issn = {22111247},
    pmid = {27210764},
    arxivId = {15334406}
}

@article{Guckenheimer2014,
    title = {{From data to dynamical systems}},
    year = {2014},
    journal = {Nonlinearity},
    author = {Guckenheimer, John},
    number = {7},
    pages = {41--50},
    volume = {27},
    doi = {10.1088/0951-7715/27/7/R41},
    issn = {13616544},
    keywords = {SDE Mathematics, attractor dimension, dynamical system, periodic orbit}
}

@article{Hartwell1999,
    title = {{From molecular to modular cell biology.}},
    year = {1999},
    journal = {Nature},
    author = {Hartwell, L H and Hopfield, J J and Leibler, S and Murray, A W},
    number = {6761 Suppl},
    pages = {C47-C52},
    volume = {402},
    isbn = {0028-0836 (Print){\textbackslash}r0028-0836 (Linking)},
    doi = {10.1038/35011540},
    issn = {0028-0836},
    pmid = {10591225},
    arxivId = {0521865719 9780521865715}
}

@article{Bulger2011,
    title = {{Functional and mechanistic diversity of distal transcription enhancers}},
    year = {2011},
    journal = {Cell},
    author = {Bulger, Michael and Groudine, Mark},
    number = {3},
    pages = {327--339},
    volume = {144},
    publisher = {Elsevier Inc.},
    url = {http://dx.doi.org/10.1016/j.cell.2011.01.024},
    isbn = {1097-4172 (Electronic){\textbackslash}r0092-8674 (Linking)},
    doi = {10.1016/j.cell.2011.01.024},
    issn = {00928674},
    pmid = {21295696},
    arxivId = {NIHMS150003}
}

@article{Cavalli2013,
    title = {{Functional implications of genome topology.}},
    year = {2013},
    journal = {Nature structural {\&} molecular biology},
    author = {Cavalli, Giacomo and Misteli, Tom},
    number = {3},
    pages = {290--9},
    volume = {20},
    publisher = {Nature Publishing Group},
    url = {http://dx.doi.org/10.1038/nsmb.2474},
    isbn = {1545-9985 (Electronic){\textbackslash}r1545-9985 (Linking)},
    doi = {10.1038/nsmb.2474},
    issn = {1545-9985},
    pmid = {23463314},
    keywords = {Cell Nucleus, Cell Nucleus: chemistry, Cell Nucleus: genetics, Cell Nucleus: ultrastructure, Chromatin, Chromatin: chemistry, DNA Repair, DNA Replication, Epigenesis, Gene Expression Regulation, Genetic, Genome, Genome: physiology, Models, Molecular, Transcription}
}

@article{Chen2015a,
    title = {{Functional organization of the human 4D Nucleome}},
    year = {2015},
    journal = {Proceedings of the National Academy of Sciences},
    author = {Chen, Haiming and Chen, Jie and Muir, Lindsey a. and Ronquist, Scott and Meixner, Walter and Ljungman, Mats and Ried, Thomas and Smale, Stephen and Rajapakse, Indika},
    number = {26},
    pages = {8002--8007},
    volume = {112},
    url = {http://www.pnas.org/lookup/doi/10.1073/pnas.1505822112}
}

@article{Widmer2014,
    title = {{Further improvements to linear mixed models for genome-wide association studies}},
    year = {2014},
    journal = {Scientific Reports},
    author = {Widmer, Christian and Lippert, Christoph and Weissbrod, Omer and Fusi, Nicolo and Kadie, Carl and Davidson, Robert and Listgarten, Jennifer and Heckerman, David},
    volume = {4},
    isbn = {2045-2322 (Electronic) 2045-2322 (Linking)},
    doi = {10.1038/srep06874},
    issn = {20452322},
    pmid = {25387525}
}

@article{Liu2017a,
    title = {{G1 cyclins link proliferation, pluripotency and differentiation of embryonic stem cells}},
    year = {2017},
    journal = {Nature Cell Biology},
    author = {Liu, Lijun and Michowski, Wojciech and Inuzuka, Hiroyuki and Shimizu, Kouhei and Nihira, Naoe Taira and Chick, Joel M. and Li, Na and Geng, Yan and Meng, Alice Y. and Ordureau, Alban and Ko{\l}odziejczyk, Aleksandra and Ligon, Keith L. and Bronson, Roderick T. and Polyak, Kornelia and Harper, J. Wade and Gygi, Steven P. and Wei, Wenyi and Sicinski, Piotr},
    number = {3},
    volume = {19},
    url = {http://www.nature.com/doifinder/10.1038/ncb3474},
    doi = {10.1038/ncb3474},
    issn = {1465-7392},
    pmid = {28192421}
}

@article{Ishay-Ronen2018,
    title = {{Gain Fat—Lose Metastasis: Converting Invasive Breast Cancer Cells into Adipocytes Inhibits Cancer Metastasis}},
    year = {2018},
    journal = {Cancer Cell},
    author = {Ishay-Ronen, Dana and Diepenbruck, Maren and Kalathur, Ravi Kiran Reddy and Sugiyama, Nami and Tiede, Stefanie and Ivanek, Robert and Bantug, Glenn and Morini, Marco Francesco and Wang, Junrong and Hess, Christoph and Christofori, Gerhard},
    number = {1},
    pages = {17--32},
    volume = {35},
    publisher = {Elsevier Inc.},
    url = {https://doi.org/10.1016/j.ccell.2018.12.002},
    doi = {10.1016/j.ccell.2018.12.002},
    issn = {18783686},
    pmid = {30645973},
    keywords = {EMT, TGF{$\beta$}-signaling, adipocyte, adipogenesis, breast cancer, cell plasticity, differentiation therapy, invasion, metastasis, trans-differentiation}
}

@article{Amoasii2018,
    title = {{Gene editing restores dystrophin expression in a canine model of Duchenne muscular dystrophy}},
    year = {2018},
    journal = {Science},
    author = {Amoasii, Leonela and Hildyard, John C.W. and Li, Hui and Sanchez-Ortiz, Efrain and Mireault, Alex and Caballero, Daniel and Harron, Rachel and Stathopoulou, Thaleia-Rengina and Massey, Claire and Shelton, John M. and Bassel-Duby, Rhonda and Piercy, Richard J. and Olson, Eric N.},
    pages = {eaau1549},
    volume = {1549},
    url = {http://www.sciencemag.org/lookup/doi/10.1126/science.aau1549},
    doi = {10.1126/science.aau1549},
    issn = {0036-8075}
}

@article{Chang2004,
    title = {{Gene expression signature of fibroblast serum response predicts human cancer progression: Similarities between tumors and wounds}},
    year = {2004},
    journal = {PLoS Biology},
    author = {Chang, Howard Y. and Sneddon, Julie B. and Alizadeh, Ash A. and Sood, Ruchira and West, Rob B. and Montgomery, Kelli and Chi, Jen Tsan and Van De Rijn, Matt and Botstein, David and Brown, Patrick O.},
    number = {2},
    pages = {206--214},
    volume = {2},
    isbn = {1544-9173},
    doi = {10.1371/journal.pbio.0020007},
    issn = {15449173},
    pmid = {14737219}
}

@article{Buckingham2014,
    title = {{Gene Regulatory Networks and Transcriptional Mechanisms that Control Myogenesis}},
    year = {2014},
    journal = {Developmental Cell},
    author = {Buckingham, Margaret and Rigby, Peter W J},
    number = {3},
    pages = {225--238},
    volume = {28},
    publisher = {Elsevier Inc.},
    url = {http://dx.doi.org/10.1016/j.devcel.2013.12.020},
    isbn = {1878-1551 (Electronic) 1534-5807 (Linking)},
    doi = {10.1016/j.devcel.2013.12.020},
    issn = {15345807},
    pmid = {24525185}
}

@article{Subramanian2005,
    title = {{Gene set enrichment analysis: A knowledge-based approach for interpreting genome-wide expression profiles}},
    year = {2005},
    journal = {Proceedings of the National Academy of Sciences},
    author = {Subramanian, A. and Tamayo, P. and Mootha, V. K. and Mukherjee, S. and Ebert, B. L. and Gillette, M. A. and Paulovich, A. and Pomeroy, S. L. and Golub, T. R. and Lander, E. S. and Mesirov, J. P.},
    number = {43},
    pages = {15545--15550},
    volume = {102},
    url = {http://www.pnas.org/cgi/doi/10.1073/pnas.0506580102},
    isbn = {0027-8424 (Print) 0027-8424 (Linking)},
    doi = {10.1073/pnas.0506580102},
    issn = {0027-8424},
    pmid = {16199517},
    arxivId = {NIHMS150003}
}

@article{Heinaniemi2013,
    title = {{Gene-pair expression signatures reveal lineage control}},
    year = {2013},
    journal = {Nature Methods},
    author = {Hein{\"{a}}niemi, Merja and Nykter, Matti and Kramer, Roger and Wienecke-Baldacchino, Anke and Sinkkonen, Lasse and Zhou, Joseph Xu and Kreisberg, Richard and Kauffman, Stuart A. and Huang, Sui and Shmulevich, Ilya},
    number = {6},
    pages = {577--583},
    volume = {10},
    isbn = {1548-7105 (Electronic){\textbackslash}r1548-7091 (Linking)},
    doi = {10.1038/nmeth.2445},
    issn = {15487091},
    pmid = {23603899},
    arxivId = {NIHMS150003}
}

@article{Goodwin2017,
    title = {{Generating tissue topology through remodeling of cell-cell adhesions}},
    year = {2017},
    journal = {Experimental Cell Research},
    author = {Goodwin, Katharine and Nelson, Celeste M.},
    number = {1},
    pages = {45--51},
    volume = {358},
    publisher = {Elsevier Inc.},
    url = {http://dx.doi.org/10.1016/j.yexcr.2017.03.016},
    doi = {10.1016/j.yexcr.2017.03.016},
    issn = {10902422},
    keywords = {Branching morphogenesis, Mechanical force, Mechanobiology, Morphodynamics}
}

@article{DeGobbi2011,
    title = {{Generation of bivalent chromatin domains during cell fate decisions.}},
    year = {2011},
    journal = {Epigenetics {\&} chromatin},
    author = {De Gobbi, Marco and Garrick, David and Lynch, Magnus and Vernimmen, Douglas and Hughes, Jim R and Goardon, Nicolas and Luc, Sidinh and Lower, Karen M and Sloane-Stanley, Jacqueline a and Pina, Cristina and Soneji, Shamit and Renella, Raffaele and Enver, Tariq and Taylor, Stephen and Jacobsen, Sten Eirik W and Vyas, Paresh and Gibbons, Richard J and Higgs, Douglas R},
    number = {1},
    pages = {9},
    volume = {4},
    publisher = {BioMed Central Ltd},
    url = {http://www.epigeneticsandchromatin.com/content/4/1/9},
    isbn = {1756-8935},
    doi = {10.1186/1756-8935-4-9},
    issn = {1756-8935},
    pmid = {21645363}
}

@article{Xiong2016,
    title = {{Generation of induced pluripotent stem cells (iPSCs) stably expressing CRISPR-based synergistic activation mediator (SAM)}},
    year = {2016},
    journal = {Stem Cell Research},
    author = {Xiong, Kai and Zhou, Yan and Hyttel, Poul and Bolund, Lars and Freude, Kristine Karla and Luo, Yonglun},
    number = {3},
    pages = {665--669},
    volume = {17},
    publisher = {Michael Boutros, German Cancer Research Center, Heidelberg, Germany},
    url = {http://dx.doi.org/10.1016/j.scr.2016.10.011},
    doi = {10.1016/j.scr.2016.10.011},
    issn = {18767753},
    pmid = {27934604}
}

@article{Grubert2015,
    title = {{Genetic Control of Chromatin States in Humans Involves Local and Distal Chromosomal Interactions}},
    year = {2015},
    journal = {Cell},
    author = {Grubert, Fabian and Zaugg, Judith B. and Kasowski, Maya and Ursu, Oana and Spacek, Damek V. and Martin, Alicia R. and Greenside, Peyton and Srivas, Rohith and Phanstiel, Doug H. and Pekowska, Aleksandra and Heidari, Nastaran and Euskirchen, Ghia and Huber, Wolfgang and Pritchard, Jonathan K. and Bustamante, Carlos D. and Steinmetz, Lars M. and Kundaje, Anshul and Snyder, Michael},
    number = {5},
    pages = {1051--1065},
    volume = {162},
    publisher = {Elsevier Inc.},
    url = {http://dx.doi.org/10.1016/j.cell.2015.07.048},
    isbn = {1097-4172 (Electronic){\textbackslash}r0092-8674 (Linking)},
    doi = {10.1016/j.cell.2015.07.048},
    issn = {10974172},
    pmid = {26300125},
    arxivId = {1011.1669}
}

@article{Aguet2017,
    title = {{Genetic effects on gene expression across human tissues}},
    year = {2017},
    journal = {Nature},
    author = {Aguet, François and Ardlie, Kristin G. and Cummings, Beryl B. and Gelfand, Ellen T. and Getz, Gad and Hadley, Kane and Handsaker, Robert E. and Huang, Katherine H. and Kashin, Seva and Karczewski, Konrad J. and Lek, Monkol and Li, Xiao and MacArthur, Daniel G. and Nedzel, Jared L. and Nguyen, Duyen T. and Noble, Michael S. and Segr{\`{e}}, Ayellet V. and Trowbridge, Casandra A. and Tukiainen, Taru and Abell, Nathan S. and Balliu, Brunilda and Barshir, Ruth and Basha, Omer and Battle, Alexis and Bogu, Gireesh K. and Brown, Andrew and Brown, Christopher D. and Castel, Stephane E. and Chen, Lin S. and Chiang, Colby and Conrad, Donald F. and Cox, Nancy J. and Damani, Farhan N. and Davis, Joe R. and Delaneau, Olivier and Dermitzakis, Emmanouil T. and Engelhardt, Barbara E. and Eskin, Eleazar and Ferreira, Pedro G. and Fr{\'{e}}sard, Laure and Gamazon, Eric R. and Garrido-Mart{\'{i}}n, Diego and Gewirtz, Ariel D.H. and Gliner, Genna and Gloudemans, Michael J. and Guigo, Roderic and Hall, Ira M. and Han, Buhm and He, Yuan and Hormozdiari, Farhad and Howald, Cedric and Kyung Im, Hae and Jo, Brian and Yong Kang, Eun and Kim, Yungil and Kim-Hellmuth, Sarah and Lappalainen, Tuuli and Li, Gen and Li, Xin and Liu, Boxiang and Mangul, Serghei and McCarthy, Mark I. and McDowell, Ian C. and Mohammadi, Pejman and Monlong, Jean and Montgomery, Stephen B. and Mu{\~{n}}oz-Aguirre, Manuel and Ndungu, Anne W. and Nicolae, Dan L. and Nobel, Andrew B. and Oliva, Meritxell and Ongen, Halit and Palowitch, John J. and Panousis, Nikolaos and Papasaikas, Panagiotis and Park, YoSon and Parsana, Princy and Payne, Anthony J. and Peterson, Christine B. and Quan, Jie and Reverter, Ferran and Sabatti, Chiara and Saha, Ashis and Sammeth, Michael and Scott, Alexandra J. and Shabalin, Andrey A. and Sodaei, Reza and Stephens, Matthew and Stranger, Barbara E. and Strober, Benjamin J. and Sul, Jae Hoon and Tsang, Emily K. and Urbut, Sarah and van de Bunt, Martijn and Wang, Gao and Wen, Xiaoquan and Wright, Fred A. and Xi, Hualin S. and Yeger-Lotem, Esti and Zappala, Zachary and Zaugg, Judith B. and Zhou, Yi-Hui and Akey, Joshua M. and Bates, Daniel and Chan, Joanne and Chen, Lin S. and Claussnitzer, Melina and Demanelis, Kathryn and Diegel, Morgan and Doherty, Jennifer A. and Feinberg, Andrew P. and Fernando, Marian S. and Halow, Jessica and Hansen, Kasper D. and Haugen, Eric and Hickey, Peter F. and Hou, Lei and Jasmine, Farzana and Jian, Ruiqi and Jiang, Lihua and Johnson, Audra and Kaul, Rajinder and Kellis, Manolis and Kibriya, Muhammad G. and Lee, Kristen and Billy Li, Jin and Li, Qin and Li, Xiao and Lin, Jessica and Lin, Shin and Linder, Sandra and Linke, Caroline and Liu, Yaping and Maurano, Matthew T. and Molinie, Benoit and Montgomery, Stephen B. and Nelson, Jemma and Neri, Fidencio J. and Oliva, Meritxell and Park, Yongjin and Pierce, Brandon L. and Rinaldi, Nicola J. and Rizzardi, Lindsay F. and Sandstrom, Richard and Skol, Andrew and Smith, Kevin S. and Snyder, Michael P. and Stamatoyannopoulos, John and Stranger, Barbara E. and Tang, Hua and Tsang, Emily K. and Wang, Li and Wang, Meng and Van Wittenberghe, Nicholas and Wu, Fan and Zhang, Rui and Nierras, Concepcion R. and Branton, Philip A. and Carithers, Latarsha J. and Guan, Ping and Moore, Helen M. and Rao, Abhi and Vaught, Jimmie B. and Gould, Sarah E. and Lockart, Nicole C. and Martin, Casey and Struewing, Jeffery P. and Volpi, Simona and Addington, Anjene M. and Koester, Susan E. and Little, A. Roger and Brigham, Lori E. and Hasz, Richard and Hunter, Marcus and Johns, Christopher and Johnson, Mark and Kopen, Gene and Leinweber, William F. and Lonsdale, John T. and McDonald, Alisa and Mestichelli, Bernadette and Myer, Kevin and Roe, Brian and Salvatore, Michael and Shad, Saboor and Thomas, Jeffrey A. and Walters, Gary and Washington, Michael and Wheeler, Joseph and Bridge, Jason and Foster, Barbara A. and Gillard, Bryan M. and Karasik, Ellen and Kumar, Rachna and Miklos, Mark and Moser, Michael T. and Jewell, Scott D. and Montroy, Robert G. and Rohrer, Daniel C. and Valley, Dana R. and Davis, David A. and Mash, Deborah C. and Undale, Anita H. and Smith, Anna M. and Tabor, David E. and Roche, Nancy V. and McLean, Jeffrey A. and Vatanian, Negin and Robinson, Karna L. and Sobin, Leslie and Barcus, Mary E. and Valentino, Kimberly M. and Qi, Liqun and Hunter, Steven and Hariharan, Pushpa and Singh, Shilpi and Um, Ki Sung and Matose, Takunda and Tomaszewski, Maria M. and Barker, Laura K. and Mosavel, Maghboeba and Siminoff, Laura A. and Traino, Heather M. and Flicek, Paul and Juettemann, Thomas and Ruffier, Magali and Sheppard, Dan and Taylor, Kieron and Trevanion, Stephen J. and Zerbino, Daniel R. and Craft, Brian and Goldman, Mary and Haeussler, Maximilian and Kent, W. James and Lee, Christopher M. and Paten, Benedict and Rosenbloom, Kate R. and Vivian, John and Zhu, Jingchun and Aguet, François and Brown, Andrew A. and Castel, Stephane E. and Davis, Joe R. and He, Yuan and Jo, Brian and Mohammadi, Pejman and Park, YoSon and Parsana, Princy and Segr{\`{e}}, Ayellet V. and Strober, Benjamin J. and Zappala, Zachary and Cummings, Beryl B. and Gelfand, Ellen T. and Hadley, Kane and Huang, Katherine H. and Lek, Monkol and Li, Xiao and Nedzel, Jared L. and Nguyen, Duyen Y. and Noble, Michael S. and Sullivan, Timothy J. and Tukiainen, Taru and MacArthur, Daniel G. and Getz, Gad and Addington, Anjene and Guan, Ping and Koester, Susan and Little, A. Roger and Lockhart, Nicole C. and Moore, Helen M. and Rao, Abhi and Struewing, Jeffery P. and Volpi, Simona and Brigham, Lori E. and Hasz, Richard and Hunter, Marcus and Johns, Christopher and Johnson, Mark and Kopen, Gene and Leinweber, William F. and Lonsdale, John T. and McDonald, Alisa and Mestichelli, Bernadette and Myer, Kevin and Roe, Bryan and Salvatore, Michael and Shad, Saboor and Thomas, Jeffrey A. and Walters, Gary and Washington, Michael and Wheeler, Joseph and Bridge, Jason and Foster, Barbara A. and Gillard, Bryan M. and Karasik, Ellen and Kumar, Rachna and Miklos, Mark and Moser, Michael T. and Jewell, Scott D. and Montroy, Robert G. and Rohrer, Daniel C. and Valley, Dana and Mash, Deborah C. and Davis, David A. and Sobin, Leslie and Barcus, Mary E. and Branton, Philip A. and Abell, Nathan S. and Balliu, Brunilda and Delaneau, Olivier and Fr{\'{e}}sard, Laure and Gamazon, Eric R. and Garrido-Mart{\'{i}}n, Diego and Gewirtz, Ariel D. H. and Gliner, Genna and Gloudemans, Michael J. and Han, Buhm and He, Amy Z. and Hormozdiari, Farhad and Li, Xin and Liu, Boxiang and Kang, Eun Yong and McDowell, Ian C. and Ongen, Halit and Palowitch, John J. and Peterson, Christine B. and Quon, Gerald and Ripke, Stephan and Saha, Ashis and Shabalin, Andrey A. and Shimko, Tyler C. and Sul, Jae Hoon and Teran, Nicole A. and Tsang, Emily K. and Zhang, Hailei and Zhou, Yi-Hui and Bustamante, Carlos D. and Cox, Nancy J. and Guig{\'{o}}, Roderic and Kellis, Manolis and McCarthy, Mark I. and Conrad, Donald F. and Eskin, Eleazar and Li, Gen and Nobel, Andrew B. and Sabatti, Chiara and Stranger, Barbara E. and Wen, Xiaoquan and Wright, Fred A. and Ardlie, Kristin G. and Dermitzakis, Emmanouil T. and Lappalainen, Tuuli and Battle, Alexis and Brown, Christopher D. and Engelhardt, Barbara E. and Montgomery, Stephen B.},
    number = {7675},
    pages = {204--213},
    volume = {550},
    url = {http://www.nature.com/doifinder/10.1038/nature24277},
    doi = {10.1038/nature24277},
    issn = {0028-0836},
    pmid = {29022597}
}

@article{Koren2014,
    title = {{Genetic variation in human DNA replication timing}},
    year = {2014},
    journal = {Cell},
    author = {Koren, Amnon and Handsaker, Robert E. and Kamitaki, Nolan and Karli{\'{c}}, Rosa and Ghosh, Sulagna and Polak, Paz and Eggan, Kevin and McCarroll, Steven A.},
    number = {5},
    pages = {1015--1026},
    volume = {159},
    isbn = {1097-4172 (Electronic){\textbackslash}r0092-8674 (Linking)},
    doi = {10.1016/j.cell.2014.10.025},
    issn = {10974172},
    pmid = {25416942},
    arxivId = {15334406}
}

@article{Liu2017c,
    title = {{Genome Architecture Leads a Bifurcation in Cell Identity}},
    year = {2017},
    journal = {bioRxiv},
    author = {Liu, Sijia and Chen, Haiming and Ronquist, Scott and Seaman, Laura and Ceglia, Nicholas and Smale, Steve and Hero, Alfred and Rajapakse, Indika}
}

@article{Liu2018g,
    title = {{Genome Architecture Mediates Transcriptional Control of Human Myogenic Reprogramming}},
    year = {2018},
    journal = {iScience},
    author = {Liu, Sijia and Chen, Haiming and Ronquist, Scott and Seaman, Laura and Ceglia, Nicholas and Meixner, Walter and Chen, Pin-Yu and Higgins, Gerald and Baldi, Pierre and Smale, Steve and Hero, Alfred and Muir, Lindsey A. and Rajapakse, Indika},
    pages = {232--246},
    volume = {6},
    publisher = {Elsevier Inc.},
    url = {https://doi.org/10.1016/j.isci.2018.08.002},
    doi = {10.1016/j.isci.2018.08.002},
    issn = {25890042}
}

@article{Kumar2017a,
    title = {{Genome contact map explorer: A platform for the comparison, interactive visualization and analysis of genome contact maps}},
    year = {2017},
    journal = {Nucleic Acids Research},
    author = {Kumar, Rajendra and Sobhy, Haitham and Stenberg, Per and Lizana, Ludvig},
    number = {17},
    pages = {1--8},
    volume = {45},
    publisher = {Oxford University Press},
    doi = {10.1093/nar/gkx644},
    issn = {13624962}
}

@article{Wegrzyn2018,
    title = {{Genome Editing: Insights from Chemical Biology to Support Safe and Transformative Therapeutic Applications}},
    year = {2018},
    journal = {ACS Chemical Biology},
    author = {Wegrzyn, Renee D. and Lee, Andrew H. and Jenkins, Amy L. and Stoddard, Colby D. and Cheever, Anne E.},
    number = {2},
    pages = {333--342},
    volume = {13},
    doi = {10.1021/acschembio.7b00689},
    issn = {15548937},
    pmid = {28992411}
}

@article{Canela2017,
    title = {{Genome Organization Drives Chromosome Fragility}},
    year = {2017},
    journal = {Cell},
    author = {Canela, Andres and Maman, Yaakov and Jung, Seolkyoung and Wong, Nancy and Callen, Elsa and Day, Amanda and Kieffer-Kwon, Kyong Rim and Pekowska, Aleksandra and Zhang, Hongliang and Rao, Suhas S.P. and Huang, Su Chen and Mckinnon, Peter J. and Aplan, Peter D. and Pommier, Yves and Aiden, Erez Lieberman and Casellas, Rafael and Nussenzweig, André},
    number = {3},
    pages = {507--521},
    volume = {170},
    doi = {10.1016/j.cell.2017.06.034},
    issn = {10974172},
    pmid = {28735753},
    keywords = {DNA breaks, breakpoint cluster regions, cancer, fragile sites, genome instability, topoisomerase, topologically associated domains, translocations}
}

@article{Golloshi2017,
    title = {{Genome organization during the cell cycle: unity in division}},
    year = {2017},
    journal = {Wiley Interdisciplinary Reviews: Systems Biology and Medicine},
    author = {Golloshi, Rosela and Sanders, Jacob T. and McCord, Rachel Patton},
    number = {5},
    pages = {1--16},
    volume = {9},
    isbn = {1939-005X (Electronic)
1939-005X (Linking)},
    doi = {10.1002/wsbm.1389},
    issn = {1939005X},
    pmid = {28510289}
}

@article{Joung2017,
    title = {{Genome-scale CRISPR-Cas9 knockout and transcriptional activation screening}},
    year = {2017},
    journal = {Nature Protocols},
    author = {Joung, Julia and Konermann, Silvana and Gootenberg, Jonathan S. and Abudayyeh, Omar O. and Platt, Randall J. and Brigham, Mark D. and Sanjana, Neville E. and Zhang, Feng},
    number = {4},
    pages = {828--863},
    volume = {12},
    publisher = {Nature Publishing Group},
    url = {http://dx.doi.org/10.1038/nprot.2017.016},
    isbn = {1750-2799 (Electronic)
1750-2799 (Linking)},
    doi = {10.1038/nprot.2017.016},
    issn = {17502799},
    pmid = {28333914},
    arxivId = {15334406}
}

@article{Ernst2016,
    title = {{Genome-scale high-resolution mapping of activating and repressive nucleotides in regulatory regions}},
    year = {2016},
    journal = {Nature Biotechnology},
    author = {Ernst, Jason and Melnikov, Alexandre and Zhang, Xiaolan and Wang, Li and Rogov, Peter and Mikkelsen, Tarjei S and Kellis, Manolis},
    number = {11},
    pages = {1180--1190},
    volume = {34},
    url = {http://www.nature.com/doifinder/10.1038/nbt.3678},
    doi = {10.1038/nbt.3678},
    issn = {1087-0156},
    pmid = {27701403}
}

@article{Konermann2014,
    title = {{Genome-scale transcriptional activation by an engineered CRISPR-Cas9 complex}},
    year = {2014},
    journal = {Nature},
    author = {Konermann, Silvana and Brigham, Mark D. and Trevino, Alexandro E. and Joung, Julia and Abudayyeh, Omar O. and Barcena, Clea and Hsu, Patrick D. and Habib, Naomi and Gootenberg, Jonathan S. and Nishimasu, Hiroshi and Nureki, Osamu and Zhang, Feng},
    number = {7536},
    month = {12},
    pages = {583--588},
    volume = {517},
    publisher = {Nature Research},
    url = {http://www.nature.com/doifinder/10.1038/nature14136},
    doi = {10.1038/nature14136},
    issn = {0028-0836}
}

@article{Lamparter2017,
    title = {{Genome-Wide Association between Transcription Factor Expression and Chromatin Accessibility Reveals Regulators of Chromatin Accessibility}},
    year = {2017},
    journal = {PLoS Computational Biology},
    author = {Lamparter, David and Marbach, Daniel and Rueedi, Rico and Bergmann, Sven and Kutalik, Zoltán},
    number = {1},
    pages = {1--19},
    volume = {13},
    isbn = {1111111111},
    doi = {10.1371/journal.pcbi.1005311},
    issn = {15537358},
    pmid = {28118358}
}

@article{Feng2014,
    title = {{Genome-wide Hi-C Analyses in Wild-Type and Mutants Reveal High-Resolution Chromatin Interactions in Arabidopsis}},
    year = {2014},
    journal = {Molecular Cell},
    author = {Feng, Suhua and Cokus, Shawn J. and Schubert, Veit and Zhai, Jixian and Pellegrini, Matteo and Jacobsen, Steven E.},
    number = {5},
    pages = {694--707},
    volume = {55},
    publisher = {Elsevier Inc.},
    url = {http://dx.doi.org/10.1016/j.molcel.2014.07.008},
    isbn = {1097-4164 (Electronic){\textbackslash}r1097-2765 (Linking)},
    doi = {10.1016/j.molcel.2014.07.008},
    issn = {10974164},
    pmid = {25132175},
    arxivId = {15334406}
}

@article{Blum2012,
    title = {{Genome-wide identification of enhancers in skeletal muscle: The role of MyoD1}},
    year = {2012},
    journal = {Genes and Development},
    author = {Blum, Roy and Vethantham, Vasupradha and Bowman, Christopher and Rudnicki, Michael and Dynlacht, Brian D.},
    number = {24},
    pages = {2763--2779},
    volume = {26},
    isbn = {1549-5477 (Electronic){\textbackslash}n0890-9369 (Linking)},
    doi = {10.1101/gad.200113.112},
    issn = {08909369},
    pmid = {23249738},
    keywords = {ChIP-seq, Chromatin modifications, Epigenetics, Muscle myogenesis, MyoD1, Transcriptional enhancers}
}

@article{Ren2012,
    title = {{Genome-Wide Location and Function of DNA Binding Proteins}},
    year = {2012},
    journal = {Science},
    author = {Ren, Bing and Aparicio, Oscar and Jennings, Ezra G and Simon, Itamar and Zeitlinger, Julia and Hannett, Nancy and Kanin, Elenita and Volkert, Thomas L and Wilson, Christopher J and Bell, Stephen P and Young, Richard A},
    number = {2000},
    pages = {2306--2310},
    volume = {2306},
    doi = {10.1126/science.290.5500.2306},
    issn = {00368075}
}

@article{Hannum2013,
    title = {{Genome-wide Methylation Profiles Reveal Quantitative Views of Human Aging Rates}},
    year = {2013},
    journal = {Molecular Cell},
    author = {Hannum, Gregory and Guinney, Justin and Zhao, Ling and Zhang, Li and Hughes, Guy and Sadda, SriniVas and Klotzle, Brandy and Bibikova, Marina and Fan, Jian Bing and Gao, Yuan and Deconde, Rob and Chen, Menzies and Rajapakse, Indika and Friend, Stephen and Ideker, Trey and Zhang, Kang},
    number = {2},
    pages = {359--367},
    volume = {49},
    publisher = {Elsevier Inc.},
    url = {http://dx.doi.org/10.1016/j.molcel.2012.10.016},
    isbn = {1097-4164 (Electronic){\textbackslash}n1097-2765 (Linking)},
    doi = {10.1016/j.molcel.2012.10.016},
    issn = {10972765},
    pmid = {23177740}
}

@article{Cao2010,
    title = {{Genome-wide MyoD Binding in Skeletal Muscle Cells: A Potential for Broad Cellular Reprogramming}},
    year = {2010},
    journal = {Developmental Cell},
    author = {Cao, Yi and Yao, Zizhen and Sarkar, Deepayan and Lawrence, Michael and Sanchez, Gilson J. and Parker, Maura H. and MacQuarrie, Kyle L. and Davison, Jerry and Morgan, Martin T. and Ruzzo, Walter L. and Gentleman, Robert C. and Tapscott, Stephen J.},
    number = {4},
    pages = {662--674},
    volume = {18},
    publisher = {Elsevier Ltd},
    url = {http://dx.doi.org/10.1016/j.devcel.2010.02.014},
    isbn = {1878-1551 (Electronic){\textbackslash}r1534-5807 (Linking)},
    doi = {10.1016/j.devcel.2010.02.014},
    issn = {15345807},
    pmid = {20412780},
    keywords = {DNA, Devbio, Proteins}
}

@article{Ursu2017,
    title = {{GenomeDISCO: A concordance score for chromosome conformation capture experiments using random walks on contact map graphs}},
    year = {2017},
    journal = {bioRxiv},
    author = {Ursu, Oana and Boley, Nathan and Taranova, Maryna and Wang, Y X Rachel and Yardimci, Galip Gurkan and Noble, William Stafford and Kundaje, Anshul},
    pages = {1--15},
    url = {http://github.com/kundajelab/},
    doi = {10.1101/181842}
}

@article{Becker2017,
    title = {{Genomic and Proteomic Resolution of Heterochromatin and Its Restriction of Alternate Fate Genes}},
    year = {2017},
    journal = {Molecular Cell},
    author = {Becker, Justin S. and McCarthy, Ryan L. and Sidoli, Simone and Donahue, Greg and Kaeding, Kelsey E. and He, Zhiying and Lin, Shu and Garcia, Benjamin A. and Zaret, Kenneth S.},
    number = {6},
    pages = {1134--1146},
    volume = {68},
    publisher = {Elsevier Inc.},
    url = {https://doi.org/10.1016/j.molcel.2017.11.030},
    doi = {10.1016/j.molcel.2017.11.030},
    issn = {10974164},
    pmid = {29272703},
    keywords = {DBRs, H3K27me3, H3K9me3, chromatin organization, gene repression, gradient-seq, heterochromatin, hiHep, proteomics, reprogramming}
}

@article{Vierstra2016a,
    title = {{Genomic footprinting}},
    year = {2016},
    journal = {Nat Meth},
    author = {Vierstra, Jeff and Stamatoyannopoulos, John A},
    number = {3},
    pages = {213--221},
    volume = {13},
    url = {http://dx.doi.org/10.1038/nmeth.3768%5Cnhttp://10.1038/nmeth.3768%5Cnhttp://www.nature.com/nmeth/journal/v13/n3/abs/nmeth.3768.html#supplementary-information},
    isbn = {1548-7105 (Electronic){\textbackslash}r1548-7091 (Linking)},
    doi = {10.1038/nmeth.3768},
    issn = {1548-7091},
    pmid = {26914205}
}

@article{Nelson2009,
    title = {{Geometric control of tissue morphogenesis}},
    year = {2009},
    journal = {Biochimica et Biophysica Acta - Molecular Cell Research},
    author = {Nelson, Celeste M.},
    number = {5},
    pages = {903--910},
    volume = {1793},
    isbn = {0167-4889},
    doi = {10.1016/j.bbamcr.2008.12.014},
    issn = {01674889},
    pmid = {19167433},
    arxivId = {67349117316},
    keywords = {Emergence, Mechanotransduction, Multicellular form, Pattern formation}
}

@article{Mesin2016,
    title = {{Germinal Center B Cell Dynamics}},
    year = {2016},
    journal = {Immunity},
    author = {Mesin, Luka and Ersching, Jonatan and Victora, Gabriel D.},
    number = {3},
    pages = {471--482},
    volume = {45},
    publisher = {Elsevier Inc.},
    url = {http://dx.doi.org/10.1016/j.immuni.2016.09.001},
    isbn = {1074-7613},
    doi = {10.1016/j.immuni.2016.09.001},
    issn = {10974180},
    pmid = {27653600}
}

@article{Victora2012,
    title = {{Germinal Centers}},
    year = {2012},
    journal = {Annual Review of Immunology},
    author = {Victora, Gabriel D. and Nussenzweig, Michel C.},
    number = {1},
    pages = {429--457},
    volume = {30},
    url = {http://www.annualreviews.org/doi/10.1146/annurev-immunol-020711-075032},
    isbn = {10.1146/annurev-immunol-020711-075032},
    doi = {10.1146/annurev-immunol-020711-075032},
    issn = {0732-0582},
    pmid = {22224772},
    keywords = {affinity maturation, antibody, b cell, cell dynamics, intravital imaging}
}

@article{Bannard2017,
    title = {{Germinal centers: programmed for affinity maturation and antibody diversification}},
    year = {2017},
    journal = {Current Opinion in Immunology},
    author = {Bannard, Oliver and Cyster, Jason G.},
    pages = {21--30},
    volume = {45},
    publisher = {Elsevier Ltd},
    url = {http://dx.doi.org/10.1016/j.coi.2016.12.004},
    doi = {10.1016/j.coi.2016.12.004},
    issn = {18790372},
    pmid = {28088708}
}

@article{Allen2007,
    title = {{Germinal-Center Organization and Cellular Dynamics}},
    year = {2007},
    journal = {Immunity},
    author = {Allen, Christopher D.C. and Okada, Takaharu and Cyster, Jason G.},
    number = {2},
    pages = {190--202},
    volume = {27},
    isbn = {1074-7613 (Print){\textbackslash}r1074-7613 (Linking)},
    doi = {10.1016/j.immuni.2007.07.009},
    issn = {10747613},
    pmid = {17723214},
    arxivId = {NIHMS150003},
    keywords = {CELLIMMUNO, MOLIMMUNO}
}

@article{Calandrelli2018a,
    title = {{GITAR: An Open Source Tool for Analysis and Visualization of Hi-C Data}},
    year = {2018},
    journal = {Genomics, Proteomics and Bioinformatics},
    author = {Calandrelli, Riccardo and Wu, Qiuyang and Guan, Jihong and Zhong, Sheng},
    number = {5},
    pages = {365--372},
    volume = {16},
    publisher = {Beijing Institute of Genomics, Chinese Academy of Sciences and Genetics Society of China},
    url = {https://doi.org/10.1016/j.gpb.2018.06.006},
    doi = {10.1016/j.gpb.2018.06.006},
    issn = {22103244},
    keywords = {Chromatin interaction, Hi-C data normalization, Pipeline, Processed Hi-C data library, Topologically-associated domain}
}

@article{Liu2018e,
    title = {{Global spectral clustering in dynamic networks}},
    year = {2018},
    journal = {Proceedings of the National Academy of Sciences},
    author = {Liu, Fuchen and Choi, David and Xie, Lu and Roeder, Kathryn},
    number = {9},
    pages = {201718449},
    url = {http://www.pnas.org/lookup/doi/10.1073/pnas.1718449115},
    doi = {10.1073/pnas.1718449115},
    issn = {0027-8424},
    pmid = {29339482}
}

@article{Nowotny2016,
    title = {{GMOL: An Interactive Tool for 3D Genome Structure Visualization.}},
    year = {2016},
    journal = {Scientific reports},
    author = {Nowotny, Jackson and Wells, Avery and Oluwadare, Oluwatosin and Xu, Lingfei and Cao, Renzhi and Trieu, Tuan and He, Chenfeng and Cheng, Jianlin},
    pages = {20802},
    volume = {6},
    publisher = {Nature Publishing Group},
    url = {http://www.nature.com/srep/2016/160212/srep20802/full/srep20802.html},
    doi = {10.1038/srep20802},
    issn = {2045-2322},
    pmid = {26868282},
    arxivId = {1507.06383}
}

@article{Mifsud2017,
    title = {{GOTHiC, simple probabilistic model to resolve complex biases and to identify real interactions in Hi-C data}},
    year = {2017},
    journal = {PloS one},
    author = {Mifsud, Borbala and Martincorena, Inigo and Darbo, Elodie and Sugar, Robert and Francis, The and Wca, London},
    number = {4},
    volume = {12},
    isbn = {1111111111},
    doi = {10.1101/023317}
}

@article{Lopez-Paz2017,
    title = {{Gradient Episodic Memory for Continual Learning}},
    year = {2017},
    author = {Lopez-Paz, David and Ranzato, Marc'Aurelio},
    number = {Nips},
    url = {http://arxiv.org/abs/1706.08840},
    arxivId = {1706.08840}
}

@article{Wolf2017,
    title = {{Graph abstraction reconciles clustering with trajectory inference through a topology preserving map of single cells}},
    year = {2017},
    journal = {bioRxiv},
    author = {Wolf, F. Alexander and Hamey, Fiona and Plass, Mireya and Solana, Jordi and Dahlin, Joakim S. and Gottgens, Berthold and Rajewsky, Nikolaus and Simon, Lukas and Theis, Fabian J.},
    pages = {208819},
    doi = {10.1101/208819}
}

@article{Gillis2011,
    title = {{GRAPH SPARSIFICATION BY EFFECTIVE RESISTANCES∗}},
    year = {2011},
    journal = {Society for Industrial and Applied Mathematics},
    author = {SPIELMAN, DANIEL A. and SRIVASTAVA, NIKHIL},
    number = {4},
    pages = {1149--1165},
    volume = {32},
    keywords = {computational complexity, matrix completion with noise, maximum-edge biclique, missing data, principal component analysis with, weighted low-rank approximation}
}

@article{Strang2011,
    title = {{Groups of banded matrices with banded inverses}},
    year = {2011},
    journal = {Proceedings of the American Mathematical Society},
    author = {Strang, Gilbert},
    number = {12},
    pages = {4255--4264},
    volume = {139},
    url = {http://www.ams.org/jourcgi/jour-getitem?pii=S0002-9939-2011-10959-6},
    doi = {10.1090/S0002-9939-2011-10959-6},
    issn = {0002-9939},
    pmid = {20615937}
}

@article{Yevshin2017,
    title = {{GTRD: A database of transcription factor binding sites identified by ChIP-seq experiments}},
    year = {2017},
    journal = {Nucleic Acids Research},
    author = {Yevshin, Ivan and Sharipov, Ruslan and Valeev, Tagir and Kel, Alexander and Kolpakov, Fedor},
    number = {D1},
    pages = {D61-D67},
    volume = {45},
    doi = {10.1093/nar/gkw951},
    issn = {13624962},
    pmid = {27924024}
}

@article{Knott2017,
    title = {{Guide-bound structures of an RNA-targeting A-cleaving CRISPR-Cas13a enzyme}},
    year = {2017},
    journal = {Nature Structural and Molecular Biology},
    author = {Knott, Gavin J. and East-Seletsky, Alexandra and Cofsky, Joshua C. and Holton, James M. and Charles, Emeric and O'Connell, Mitchell R. and Doudna, Jennifer A.},
    number = {10},
    pages = {825--833},
    volume = {24},
    isbn = {1545-9985 (Electronic)
1545-9985 (Linking)},
    doi = {10.1038/nsmb.3466},
    issn = {15459985},
    pmid = {28892041}
}

@article{Hanahan2011,
    title = {{Hallmarks of cancer: The next generation}},
    year = {2011},
    journal = {Cell},
    author = {Hanahan, Douglas and Weinberg, Robert A.},
    number = {5},
    pages = {646--674},
    volume = {144},
    publisher = {Elsevier Inc.},
    url = {http://dx.doi.org/10.1016/j.cell.2011.02.013},
    isbn = {1097-4172 (Electronic){\textbackslash}r0092-8674 (Linking)},
    doi = {10.1016/j.cell.2011.02.013},
    issn = {00928674},
    pmid = {21376230},
    arxivId = {gr-qc/0208024}
}

@article{Hughes2009,
    title = {{Harmonics of circadian gene transcription in mammals}},
    year = {2009},
    journal = {PLoS Genetics},
    author = {Hughes, Michael E. and DiTacchio, Luciano and Hayes, Kevin R. and Vollmers, Christopher and Pulivarthy, S. and Baggs, Julie E. and Panda, Satchidananda and Hogenesch, John B.},
    number = {4},
    volume = {5},
    isbn = {1553-7404},
    doi = {10.1371/journal.pgen.1000442},
    issn = {15537390},
    pmid = {19343201}
}

@article{Thi2016,
    title = {{Hepatocyte growth factor improves direct reprogramming of fibroblasts towards endothelial progenitor cells via ETV2 transduction}},
    year = {2016},
    journal = {Biomedical Research and Therapy},
    author = {Pham, Phuc Van and Vu, Ngoc Bich and Truong, Mai Thi-Hoang and Huynh, Oanh Thuy and Nguyen, Hoa Trong and Pham, Hieu Liem and Phan, Ngoc Kim},
    number = {9},
    pages = {808--818},
    volume = {3},
    url = {http://eds.a.ebscohost.com/eds/pdfviewer/pdfviewer?vid=4&sid=f69a29aa-cde6-4566-88dc-27e4e00959a4%40sessionmgr4006&hid=4202},
    doi = {10.7603/s40730-016-004},
    keywords = {folk medicine, melanin formation, polygonum multiflorum, teratogenicity, toxicity, zebrafish embryos}
}

@article{Finn2017a,
    title = {{Heterogeneity and Intrinsic Variation in Spatial Genome Organization}},
    year = {2017},
    journal = {Bioarxiv},
    author = {Finn, Elizabeth H and Pegoraro, Gianluca and Brand{\~{a}}o, Hugo B and Valton, Anne-Laure and Oomen, Marlies E and Dekker, Job and Mirny, Leonid and Misteli, Tom},
    pages = {1--14},
    url = {http://www.biorxiv.org/content/biorxiv/early/2017/08/03/171801.full.pdf},
    doi = {10.1101/171801},
    issn = {00928674}
}

@article{Finn2017,
    title = {{Heterogeneity and intrinsic variation in spatial genome organziation}},
    year = {2017},
    journal = {BioRxiv},
    author = {Finn, Elizabeth H and Pegoraro, Gianluca and Brand{\~{a}}o, Hugo B and Valton, Anne-Laure and Oomen, Marlies E and Dekker, Job and Mirny, Leonid and Misteli, Tom},
    url = {http://www.biorxiv.org/content/biorxiv/early/2017/08/03/171801.full.pdf%0Ahttp://www.biorxiv.org/content/biorxiv/early/2017/08/02/171801.full.pdf},
    doi = {10.1101/171801}
}

@article{Marceau2015,
    title = {{HHS Public Access}},
    year = {2015},
    author = {Marceau, Kristine and Ruttle, Paula L and Shirtcliff, Elizabeth A and Essex, Marilyn J and Susman, Elizabeth J and Studies, Addiction and Hospital, Rhode Island and Studies, Family and Orleans, New},
    number = {6},
    pages = {742--768},
    volume = {57},
    isbn = {0000287431},
    doi = {10.1002/dev.21214.Developmental},
    issn = {0000287431},
    pmid = {25931448},
    arxivId = {15334406}
}

@article{Servant2015,
    title = {{HiC-Pro: An optimized and flexible pipeline for Hi-C data processing}},
    year = {2015},
    journal = {Genome Biology},
    author = {Servant, Nicolas and Varoquaux, Nelle and Lajoie, Bryan R. and Viara, Eric and Chen, Chong Jian and Vert, Jean Philippe and Heard, Edith and Dekker, Job and Barillot, Emmanuel},
    number = {1},
    pages = {1--11},
    volume = {16},
    isbn = {1474-760X (Electronic){\textbackslash}r1474-7596 (Linking)},
    doi = {10.1186/s13059-015-0831-x},
    issn = {1474760X},
    pmid = {26619908},
    keywords = {Bioinformatics pipeline, Chromosome conformation, Hi-C, Normalization}
}

@article{Yan2017,
    title = {{HiC-spector: A matrix library for spectral and reproducibility analysis of Hi-C contact maps}},
    year = {2017},
    journal = {Bioinformatics},
    author = {Yan, Koon Kiu and Yardlmcl, Galip Gürkan and Yan, Chengfei and Noble, William S. and Gerstein, Mark},
    number = {14},
    pages = {2199--2201},
    volume = {33},
    doi = {10.1093/bioinformatics/btx152},
    issn = {14602059},
    pmid = {28369339}
}

@article{Stansfield2018,
    title = {{HiCcompare: An R-package for joint normalization and comparison of HI-C datasets}},
    year = {2018},
    journal = {BMC Bioinformatics},
    author = {Stansfield, John C. and Cresswell, Kellen G. and Vladimirov, Vladimir I. and Dozmorov, Mikhail G.},
    number = {1},
    pages = {13--16},
    volume = {19},
    publisher = {BMC Bioinformatics},
    doi = {10.1186/s12859-018-2288-x},
    issn = {14712105},
    keywords = {Chromosome conformation capture, Comparison, Differential analysis, Hi-C, HiCcompare, Normalization}
}

@article{Zhang2017,
    title = {{HiCPlus : Resolution Enhancement of Hi-C interaction heatmap}},
    year = {2017},
    author = {Zhang, Yan and An, Lin and Hu, Ming and Tang, Jijun and Yue, Feng}
}

@article{Yang2017a,
    title = {{HiCRep: assessing the reproducibility of Hi-C data using a stratum- adjusted correlation coefficient}},
    year = {2017},
    journal = {Genome Research},
    author = {Yang, Tao and Zhang, Feipeng and Yardimci, Galip Gurkan and Song, Fan and Hardison, Ross C and Noble, William Stafford and Yue, Feng and Li, Qunhua},
    number = {11},
    pages = {1939--1949},
    volume = {27},
    url = {http://biorxiv.org/content/early/2017/01/18/101386%0Ahttp://www.ncbi.nlm.nih.gov/pubmed/28855260%0Ahttp://genome.cshlp.org/lookup/doi/10.1101/gr.220640.117},
    doi = {10.1101/gr.220640.117},
    issn = {1088-9051},
    pmid = {28855260}
}

@article{Phair2000,
    title = {{High mobility of proteins in the mammalian cell nucleus.}},
    year = {2000},
    journal = {Nature},
    author = {Phair, R D and Misteli, T},
    number = {6778},
    pages = {604--609},
    volume = {404},
    url = {http://dx.doi.org/10.1038/35007077},
    isbn = {0028-0836},
    doi = {10.1038/35007077},
    issn = {0028-0836},
    pmid = {10766243},
    keywords = {Biological Transport; Cell Line; Cell Nucleus, Non-Histone, frap, metabolism, metabolism; Chromosomal Proteins, metabolism; Fluorescence; HeLa Cells; High Mobili, metabolism; Humans; Kinetics; Nuclear Proteins, metabolism; RNA-Binding Proteins; Recombinant Fus}
}

@article{Rudkin1977,
    title = {{High resolution detection of DNA–RNA hybrids in situ by indirect immunofluorescence}},
    year = {1977},
    journal = {Nature},
    author = {Rudkin, George T and Stollar, B. D.},
    number = {December 15},
    pages = {572},
    volume = {270},
    isbn = {9810224303},
    doi = {10.1038/266309a0},
    issn = {00280836},
    pmid = {870828},
    arxivId = {NIHMS150003}
}

@article{Luni2016,
    title = {{High-efficiency cellular reprogramming with microfluidics}},
    year = {2016},
    journal = {Nature Methods},
    author = {Luni, Camilla and Giulitti, Stefano and Serena, Elena and Ferrari, Luca and Zambon, Alessandro and Gagliano, Onelia and Giobbe, Giovanni G. and Michielin, Federica and Kn{\"{o}}bel, Sebastian and Bosio, Andreas and Elvassore, Nicola},
    number = {5},
    pages = {446--452},
    volume = {13},
    isbn = {1548-7105 (Electronic){\textbackslash}r1548-7091 (Linking)},
    doi = {10.1038/nmeth.3832},
    issn = {15487105},
    pmid = {27088312}
}

@article{Kogut2018,
    title = {{High-efficiency RNA-based reprogramming of human primary fibroblasts}},
    year = {2018},
    journal = {Nature Communications},
    author = {Kogut, Igor and McCarthy, Sandra M. and Pavlova, Maryna and Astling, David P. and Chen, Xiaomi and Jakimenko, Ana and Jones, Kenneth L. and Getahun, Andrew and Cambier, John C. and Pasmooij, Anna M.G. and Jonkman, Marcel F. and Roop, Dennis R. and Bilousova, Ganna},
    number = {1},
    volume = {9},
    doi = {10.1038/s41467-018-03190-3},
    issn = {20411723},
    pmid = {29467427}
}

@article{Boyle2008,
    title = {{High-Resolution Mapping and Characterization of Open Chromatin across the Genome}},
    year = {2008},
    journal = {Cell},
    author = {Boyle, Alan P. and Davis, Sean and Shulha, Hennady P. and Meltzer, Paul and Margulies, Elliott H. and Weng, Zhiping and Furey, Terrence S. and Crawford, Gregory E.},
    number = {2},
    pages = {311--322},
    volume = {132},
    isbn = {1097-4172 (Electronic)},
    doi = {10.1016/j.cell.2007.12.014},
    issn = {00928674},
    pmid = {18243105},
    arxivId = {arXiv:1011.1669v3},
    keywords = {DNA}
}

@article{Pegoraro2016,
    title = {{High-throughput Imaging as a versatile and unbiased discovery tool}},
    year = {2016},
    journal = {Methods},
    author = {Pegoraro, Gianluca and Misteli, Tom},
    pages = {1--2},
    volume = {96},
    publisher = {Elsevier Inc.},
    url = {http://linkinghub.elsevier.com/retrieve/pii/S1046202316000128},
    doi = {10.1016/j.ymeth.2016.01.003},
    issn = {10462023}
}

@article{Howie2015,
    title = {{High-throughput pairing of T cell receptor a and b sequences}},
    year = {2015},
    journal = {Science Translational Medicine},
    author = {Howie, B. and Sherwood, A. M. and Berkebile, A. D. and Berka, J. and Emerson, R. O. and Williamson, D. W. and Kirsch, I. and Vignali, M. and Rieder, M. J. and Carlson, C. S. and Robins, H. S.},
    number = {301},
    pages = {131--301},
    volume = {7},
    url = {http://stm.sciencemag.org/content/7/301/301ra131},
    doi = {10.1126/scitranslmed.aac5624},
    issn = {1946-6234},
    pmid = {26290413}
}

@article{Emanuel2017,
    title = {{High-throughput, image-based screening of pooled genetic-variant libraries}},
    year = {2017},
    journal = {Nature Methods},
    author = {Emanuel, George and Moffitt, Jeffrey R. and Zhuang, Xiaowei},
    number = {12},
    pages = {1159--1162},
    volume = {14},
    doi = {10.1038/nmeth.4495},
    issn = {15487105},
    pmid = {29083401}
}

@article{Quinodoz2017,
    title = {{Higher-order inter-chromosomal hubs shape 3-dimensional genome organization in the nucleus}},
    year = {2017},
    journal = {bioRxiv},
    author = {Quinodoz, Sofia A and Ollikainen, Noah and Tabak, Barbara and Palla, Ali and Schmidt, Jan Marten and Detmar, Elizabeth and Lai, Mason and Shishkin, Alexander and Bhat, Prashant and Trinh, Vickie and Aznauryan, Erik and Russell, Pamela and Cheng, Christine and Jovanovic, Marko and Chow, Amy and McDonel, Patrick and Garber, Manuel and Guttman, Mitchell},
    number = {5},
    pages = {219683},
    volume = {02215},
    url = {https://www.biorxiv.org/content/early/2017/11/18/219683},
    doi = {10.1101/219683}
}

@article{Quinodoz2017a,
    title = {{Higher-order inter-chromosomal hubs shape 3-dimensional genome organization in the nucleus}},
    year = {2017},
    journal = {bioRxiv},
    author = {Quinodoz, Sofia A and Ollikainen, Noah and Tabak, Barbara and Palla, Ali and Schmidt, Jan Marten and Detmar, Elizabeth and Lai, Mason and Shishkin, Alexander and Bhat, Prashant and Trinh, Vickie and Aznauryan, Erik and Russell, Pamela and Cheng, Christine and Jovanovic, Marko and Chow, Amy and McDonel, Patrick and Garber, Manuel and Guttman, Mitchell},
    number = {5},
    pages = {219683},
    volume = {02215},
    url = {https://www.biorxiv.org/content/early/2017/11/18/219683},
    doi = {10.1101/219683}
}

@article{Quinodoz2018,
    title = {{Higher-Order Inter-chromosomal Hubs Shape 3D Genome Organization in the Nucleus}},
    year = {2018},
    journal = {Cell},
    author = {Quinodoz, Sofia A. and Ollikainen, Noah and Tabak, Barbara and Palla, Ali and Schmidt, Jan Marten and Detmar, Elizabeth and Lai, Mason M. and Shishkin, Alexander A. and Bhat, Prashant and Takei, Yodai and Trinh, Vickie and Aznauryan, Erik and Russell, Pamela and Cheng, Christine and Jovanovic, Marko and Chow, Amy and Cai, Long and McDonel, Patrick and Garber, Manuel and Guttman, Mitchell},
    number = {0},
    pages = {1--14},
    volume = {0},
    publisher = {Elsevier Inc.},
    url = {http://linkinghub.elsevier.com/retrieve/pii/S0092867418306366},
    doi = {10.1016/j.cell.2018.05.024},
    issn = {00928674},
    keywords = {Nuclear structure, RNA DNA interactions, SPRITE, genome structure, higher-order nuclear structure, multi-way interactions, nuclear organization, nuclear speckle, nucleolus}
}

@article{Warren2010,
    title = {{Highly efficient reprogramming to pluripotency and directed differentiation of human cells with synthetic modified mRNA}},
    year = {2010},
    journal = {Cell Stem Cell},
    author = {Warren, Luigi and Manos, Philip D. and Ahfeldt, Tim and Loh, Yuin Han and Li, Hu and Lau, Frank and Ebina, Wataru and Mandal, Pankaj K. and Smith, Zachary D. and Meissner, Alexander and Daley, George Q. and Brack, Andrew S. and Collins, James J. and Cowan, Chad and Schlaeger, Thorsten M. and Rossi, Derrick J.},
    number = {5},
    pages = {618--630},
    volume = {7},
    isbn = {1875-9777 (Electronic)},
    doi = {10.1016/j.stem.2010.08.012},
    issn = {19345909},
    pmid = {20888316},
    arxivId = {NIHMS150003}
}

@article{Kerpedjiev2017,
    title = {{HiGlass: Web-based Visual Comparison And Exploration Of Genome Interaction Maps}},
    year = {2017},
    journal = {bioRxiv},
    author = {Kerpedjiev, Peter and Abdennur, Nezar and Lekschas, Fritz and McCallum, Chuck and Dinkla, Kasper and Strobelt, Hendrik and Luber, Jacob M and Ouellette, Scott B and Ahzir, Alaleh and Kumar, Nikhil and Hwang, Jeewon and Alver, Burak H and Pfister, Hanspeter and Mirny, Leonid A and Park, Peter J and Gehlenborg, Nils},
    pages = {1--7},
    url = {http://biorxiv.org/content/early/2017/03/31/121889},
    doi = {10.1101/121889},
    arxivId = {10.1101/121889}
}

@article{Hinz2018,
    title = {{Hijacking EMT: Better Fat Than Dead}},
    year = {2018},
    journal = {Cancer Cell},
    author = {Hinz, Stefan and LaBarge, Mark A.},
    number = {1},
    pages = {1--2},
    volume = {35},
    publisher = {Elsevier Inc.},
    url = {https://doi.org/10.1016/j.ccell.2018.12.007},
    doi = {10.1016/j.ccell.2018.12.007},
    issn = {18783686}
}

@article{Shachar2015,
    title = {{HIPMap: A High-Throughput Imaging Method for Mapping Spatial Gene Positions.}},
    year = {2015},
    journal = {Cold Spring Harbor symposia on quantitative biology},
    author = {Shachar, Sigal and Pegoraro, Gianluca and Misteli, Tom},
    pages = {73--81},
    volume = {LXXX},
    url = {http://www.ncbi.nlm.nih.gov/pubmed/26472748},
    doi = {10.1101/sqb.2015.80.027417},
    issn = {1943-4456},
    pmid = {26472748}
}

@article{Yu2015b,
    title = {{Hippo Pathway in Organ Size Control, Tissue Homeostasis, and Cancer}},
    year = {2015},
    journal = {Cell},
    author = {Yu, Fa Xing and Zhao, Bin and Guan, Kun Liang},
    number = {4},
    pages = {811--828},
    volume = {163},
    publisher = {Elsevier Inc.},
    isbn = {1097-4172 (Electronic){\textbackslash}r0092-8674 (Linking)},
    doi = {10.1016/j.cell.2015.10.044},
    issn = {10974172},
    pmid = {26544935},
    arxivId = {15334406}
}

@article{Heintzman2009,
    title = {{Histone modifications at human enhancers reflect global cell-type-specific gene expression.}},
    year = {2009},
    journal = {Nature},
    author = {Heintzman, Nathaniel D and Hon, Gary C and Hawkins, R David and Kheradpour, Pouya and Stark, Alexander and Harp, Lindsey F and Ye, Zhen and Lee, Leonard K and Stuart, Rhona K and Ching, Christina W and Ching, Keith a and Antosiewicz-Bourget, Jessica E and Liu, Hui and Zhang, Xinmin and Green, Roland D and Lobanenkov, Victor V and Stewart, Ron and Thomson, James a and Crawford, Gregory E and Kellis, Manolis and Ren, Bing},
    number = {7243},
    pages = {108--112},
    volume = {459},
    publisher = {Nature Publishing Group},
    url = {http://dx.doi.org/10.1038/nature07829},
    isbn = {1476-4687 (Electronic){\textbackslash}r1476-4687 (Linking)},
    doi = {10.1038/nature07829},
    issn = {0028-0836},
    pmid = {19295514}
}

@article{Graf2011,
    title = {{Historical origins of transdifferentiation and reprogramming}},
    year = {2011},
    journal = {Cell Stem Cell},
    author = {Graf, Thomas},
    number = {6},
    pages = {504--516},
    volume = {9},
    publisher = {Elsevier Inc.},
    url = {http://dx.doi.org/10.1016/j.stem.2011.11.012},
    isbn = {1875-9777 (Electronic)},
    doi = {10.1016/j.stem.2011.11.012},
    issn = {19345909},
    pmid = {22136926}
}

@article{Kvon2012,
    title = {{HOT regions function as patterned developmental enhancers and have a distinct cis -regulatory signature HOT regions function as patterned developmental enhancers and have a distinct cis -regulatory signature}},
    year = {2012},
    author = {Kvon, Evgeny Z and Stampfel, Gerald and Y{\'{a}}{\~{n}}ez-cuna, J Omar and Farley, Emma and Levine, Michael and Dickson, Barry J and Ya, J Omar and Stark, Alexander},
    pages = {908--913},
    isbn = {1549-5477 (Electronic){\textbackslash}r0890-9369 (Linking)},
    doi = {10.1101/gad.188052.112},
    issn = {1549-5477},
    pmid = {22499593},
    keywords = {2016 - published by, cold spring harbor laboratory, cshlp, hot regions function as, nloaded from genesdev, org on august 30, patterned developmental, press, research communication}
}

@article{Nasmyth2017,
    title = {{How are DNAs woven into chromosomes?}},
    year = {2017},
    journal = {Science},
    author = {Nasmyth, Kim},
    number = {6363},
    pages = {589--590},
    volume = {358},
    url = {http://www.sciencemag.org/lookup/doi/10.1126/science.aap8729},
    doi = {10.1126/science.aap8729},
    issn = {0036-8075},
    pmid = {29097534}
}

@article{Lander2013,
    title = {{How cells know where they are}},
    year = {2013},
    journal = {Science},
    author = {Lander, Arthur D.},
    number = {6122},
    pages = {923--927},
    volume = {339},
    isbn = {1095-9203 (Electronic){\textbackslash}n0036-8075 (Linking)},
    doi = {10.1126/science.1224186},
    issn = {10959203},
    pmid = {23430648},
    arxivId = {NIHMS150003}
}

@article{Navarro2019,
    title = {{How to Train Your Genome}},
    year = {2019},
    journal = {Cell},
    author = {Navarro, Caryn},
    number = {1},
    pages = {98 min},
    volume = {177},
    publisher = {Elsevier Inc.},
    url = {http://www.howtotrainyourdragonintl.com/intl/es/},
    isbn = {978 0 340 99716 1},
    doi = {10.1016/j.cell.2019.03.003},
    issn = {10974172},
    arxivId = {1705.07215}
}

@article{Anders2015,
    title = {{HTSeq-A Python framework to work with high-throughput sequencing data}},
    year = {2015},
    journal = {Bioinformatics},
    author = {Anders, Simon and Pyl, Paul Theodor and Huber, Wolfgang},
    number = {2},
    pages = {166--169},
    volume = {31},
    isbn = {1367-4811 (Electronic) 1367-4803 (Linking)},
    doi = {10.1093/bioinformatics/btu638},
    issn = {14602059},
    pmid = {25260700},
    arxivId = {http://biorxiv.org/content/early/2014/08/19/002824}
}

@article{Martin2017,
    title = {{HUGIn: Hi-C unifying genomic interrogator}},
    year = {2017},
    journal = {Bioinformatics},
    author = {Martin, Joshua S. and Xu, Zheng and Reiner, Alex P. and Mohlke, Karen L. and Sullivan, Patrick and Ren, Bing and Hu, Ming and Li, Yun},
    number = {23},
    pages = {3793--3795},
    volume = {33},
    isbn = {1367-4811 (Electronic) 1367-4803 (Linking)},
    doi = {10.1093/bioinformatics/btx359},
    issn = {14602059},
    pmid = {28582503}
}

@article{Lister2009,
    title = {{Human DNA methylomes at base resolution show widespread epigenomic differences.}},
    year = {2009},
    journal = {Nature},
    author = {Lister, Ryan and Pelizzola, Mattia and Dowen, Robert H and Hawkins, R David and Hon, Gary and Tonti-Filippini, Julian and Nery, Joseph R and Lee, Leonard and Ye, Zhen and Ngo, Que-Minh and Edsall, Lee and Antosiewicz-Bourget, Jessica and Stewart, Ron and Ruotti, Victor and Millar, a Harvey and Thomson, James a and Ren, Bing and Ecker, Joseph R},
    number = {7271},
    pages = {315--22},
    volume = {462},
    publisher = {Nature Publishing Group},
    url = {http://www.pubmedcentral.nih.gov/articlerender.fcgi?artid=2857523&tool=pmcentrez&rendertype=abstract},
    isbn = {1476-4687 (Electronic){\textbackslash}n0028-0836 (Linking)},
    doi = {10.1038/nature08514},
    issn = {1476-4687},
    pmid = {19829295},
    arxivId = {NIHMS150003},
    keywords = {Cell Line, Cluster Analysis, DNA, DNA Methylation, DNA-Binding Proteins, DNA-Binding Proteins: metabolism, DNA: metabolism, Embryonic Stem Cells, Embryonic Stem Cells: metabolism, Epigenesis, Genetic, Genome, Genome: genetics, Humans}
}

@article{Du2014,
    title = {{Human hepatocytes with drug metabolic function induced from fibroblasts by lineage reprogramming}},
    year = {2014},
    journal = {Cell Stem Cell},
    author = {Du, Yuanyuan and Wang, Jinlin and Jia, Jun and Song, Nan and Xiang, Chengang and Xu, Jun and Hou, Zhiyuan and Su, Xiaohua and Liu, Bei and Jiang, Tao and Zhao, Dongxin and Sun, Yingli and Shu, Jian and Guo, Qingliang and Yin, Ming and Sun, Da and Lu, Shichun and Shi, Yan and Deng, Hongkui},
    number = {3},
    pages = {394--403},
    volume = {14},
    publisher = {Elsevier Inc.},
    url = {http://dx.doi.org/10.1016/j.stem.2014.01.008},
    isbn = {1875-9777 (Electronic)},
    doi = {10.1016/j.stem.2014.01.008},
    issn = {18759777},
    pmid = {24582926}
}

@article{Miller2013,
    title = {{Human iPSC-based modeling of late-onset disease via progerin-induced aging}},
    year = {2013},
    journal = {Cell Stem Cell},
    author = {Miller, Justine D. and Ganat, Yosif M. and Kishinevsky, Sarah and Bowman, Robert L. and Liu, Becky and Tu, Edmund Y. and Mandal, Pankaj K. and Vera, Elsa and Shim, Jae Won and Kriks, Sonja and Taldone, Tony and Fusaki, Noemi and Tomishima, Mark J. and Krainc, Dimitri and Milner, Teresa A. and Rossi, Derrick J. and Studer, Lorenz},
    number = {6},
    pages = {691--705},
    volume = {13},
    publisher = {Elsevier Inc.},
    url = {http://dx.doi.org/10.1016/j.stem.2013.11.006},
    isbn = {1875-9777 (Electronic)},
    doi = {10.1016/j.stem.2013.11.006},
    issn = {19345909},
    pmid = {24315443},
    arxivId = {NIHMS150003}
}

@article{Birney2007,
    title = {{Identification and analysis of functional elements in 1{\%} of the human genome by the ENCODE pilot project}},
    year = {2007},
    journal = {Nature},
    author = {Birney, Ewan and Stamatoyannopoulos, John A and Dutta, Anindya and oacute, Roderic Guig and Gingeras, Thomas R and Margulies, Elliott H and Weng, Zhiping and Snyder, Michael and Dermitzakis, Emmanouil T and Thurman, Robert E and Kuehn, Michael S and Taylor, Christopher M and Neph, Shane and Koch, Christoph M and Asthana, Saurabh and Malhotra, Ankit and Adzhubei, Ivan and Greenbaum, Jason A and Andrews, Robert M and Flicek, Paul and Boyle, Patrick J and Cao, Hua and Carter, Nigel P and Clelland, Gayle K and Davis, Sean and Day, Nathan and Dhami, Pawandeep and Dillon, Shane C and Dorschner, Michael O and Fiegler, Heike and Giresi, Paul G and Goldy, Jeff and Hawrylycz, Michael and Haydock, Andrew and Humbert, Richard and James, Keith D and Johnson, Brett E and Johnson, Ericka M and Frum, Tristan T and Rosenzweig, Elizabeth R and Karnani, Neerja and Lee, Kirsten and Lefebvre, Gregory C and Navas, Patrick A and Neri, Fidencio and Parker, Stephen C J and Sabo, Peter J and Sandstrom, Richard and Shafer, Anthony and Vetrie, David and Weaver, Molly and Wilcox, Sarah and Yu1, Man and Collins, Francis S and Dekker, Job and Lieb, Jason D and Tullius, Thomas D and Crawford, Gregory E and Sunyaev, Shamil and Noble, William S and Dunham, Ian and Denoeud, France and Reymond, Alexandre and Kapranov, Philipp and Rozowsky, Joel and Zheng, Deyou and Castelo, Robert and Frankish, Adam and Harrow, Jennifer and Ghosh, Srinka and Sandelin, Albin and Hofacker, Ivo L and Baertsch, Robert and Keefe, Damian and Dike, Sujit and Cheng, Jill and Hirsch, Heather A and Sekinger, Edward A and Lagarde, Julien and Abril, Josep F and Shahab, Atif and Flamm, Christoph and Fried, Claudia and ller, J ouml rg Hackerm uuml and Hertel, Jana and Lindemeyer, Manja and Missal, Kristin and Tanzer, Andrea and Washietl, Stefan and Korbel, Jan and Emanuelsson, Olof and Pedersen, Jakob S and Holroyd, Nancy and Taylor, Ruth and Swarbreck, David and Matthews, Nicholas and Dickson, Mark C and Thomas, Daryl J and Weirauch, Matthew T and Gilbert, James and Drenkow, Jorg and Bell, Ian and Zhao, XiaoDong and Srinivasan, K G and Sung, Wing-Kin and Ooi, Hong Sain and Chiu, Kuo Ping and Foissac, Sylvain and Alioto, Tyler and Brent, Michael and Pachter, Lior and Tress, Michael L and Valencia, Alfonso and Choo, Siew Woh and Choo, Chiou Yu and Ucla, Catherine and Manzano, Caroline and Wyss, Carine and Cheung, Evelyn and Clark, Taane G and Brown, James B and Ganesh, Madhavan and Patel, Sandeep and Tammana, Hari and Chrast, Jacqueline and Henrichsen, Charlotte N and Kai, Chikatoshi and Kawai, Jun and Nagalakshmi, Ugrappa and Wu, Jiaqian and Lian, Zheng and Lian, Jin and Newburger, Peter and Zhang, Xiaoling Xueqing and Bickel, Peter and Mattick, John S and Carninci, Piero and Hayashizaki, Yoshihide and Weissman, Sherman and Hubbard, Tim and Myers, Richard M and Rogers, Jane and Stadler, Peter F and Lowe, Todd M and Wei, Chia-Lin and Ruan, Yijun and Struhl, Kevin and Gerstein, Mark and Antonarakis, Stylianos E and Fu, Yutao and Green, Eric D and z, Ula scedil Kara ouml and Siepel, Adam and Taylor, James and Liefer, Laura A and Wetterstrand, Kris A and Good, Peter J and Feingold, Elise A and Guyer, Mark S and Cooper, Gregory M and Asimenos, George and Dewey, Colin N and Hou, Minmei and Nikolaev, Sergey and Montoya-Burgos, Juan I and ytynoja, Ari L ouml and Whelan, Simon and Pardi, Fabio and Massingham, Tim and Huang, Haiyan and Zhang, Nancy R and Holmes, Ian and Mullikin, James C and Ureta-Vidal, Abel and Paten, Benedict and Seringhaus, Michael and Church, Deanna and Rosenbloom, Kate and Kent, W James and Stone, Eric A and Batzoglou, Serafim and Goldman, Nick and Hardison, Ross C and Haussler, David and Miller, Webb and Sidow, Arend and Trinklein, Nathan D and Zhang, Zhengdong D and Barrera, Leah and Stuart, Rhona and King, David C and Ameur, Adam and Enroth, Stefan and Bieda, Mark C and Kim, Jonghwan and Bhinge, Akshay A and Jiang, Nan and Liu, Jun and Yao, Fei and Vega, Vinsensius B and Lee, Charlie W H and Ng, Patrick and Yang, Annie and Moqtaderi, Zarmik and Zhu, Zhou and Xu, Xiaoqin and Squazzo, Sharon and Oberley, Matthew J and Inman, David and Singer, Michael A and Richmond, Todd A and Munn, Kyle J and Rada-Iglesias, Alvaro and Wallerman, Ola and Komorowski, Jan and Fowler, Joanna C and Couttet, Phillippe and Bruce, Alexander W and Dovey, Oliver M and Ellis, Peter D and Langford, Cordelia F and Nix, David A and Euskirchen, Ghia and Hartman, Stephen and Urban, Alexander E and Kraus, Peter and Van Calcar, Sara and Heintzman, Nate and Kim, Tae Hoon and Wang, Kun and Qu, Chunxu and Hon, Gary and Luna, Rosa and Glass, Christopher K and Rosenfeld, M Geoff and Aldred, Shelley Force and Cooper, Sara J and Halees, Anason and Lin, Jane M and Shulha, Hennady P and Xu, Mousheng and Haidar, Jaafar N S and Yu, Yong and Iyer, Vishwanath R and Green, Roland D and Wadelius, Claes and Farnham, Peggy J and Ren, Bing and Harte, Rachel A and Hinrichs, Angie S and Trumbower, Heather and Clawson, Hiram and Hillman-Jackson, Jennifer and Zweig, Ann S and Smith, Kayla and Thakkapallayil, Archana and Barber, Galt and Kuhn, Robert M and Karolchik, Donna and Armengol, Lluis and Bird, Christine P and de Bakker, Paul I W and Kern, Andrew D and Lopez-Bigas, Nuria and Martin, Joel D and Stranger, Barbara E and Woodroffe, Abigail and Davydov, Eugene and Dimas, Antigone and Eyras, Eduardo and ttir, Ingileif B Hallgr iacute msd oacute and Huppert, Julian and Zody, Michael C and Abecasis, Gon ccedil alo R and Estivill, Xavier and Bouffard, Gerard G and Guan, Xiaobin and Hansen, Nancy F and Idol, Jacquelyn R and Maduro, Valerie V B and Maskeri, Baishali and McDowell, Jennifer C and Park, Morgan and Thomas, Pamela J and Young, Alice C and Blakesley, Robert W and Muzny, Donna M and Sodergren, Erica and Wheeler, David A and Worley, Kim C and Jiang, Huaiyang and Weinstock, George M and Gibbs, Richard A and Graves, Tina and Fulton, Robert and Mardis, Elaine R and Wilson, Richard K and Clamp, Michele and Cuff, James and Gnerre, Sante and Jaffe, David B and Chang, Jean L and Lindblad-Toh, Kerstin and Lander, Eric S and Koriabine, Maxim and Nefedov, Mikhail and Osoegawa, Kazutoyo and Yoshinaga, Yuko and Zhu, Baoli and de Jong, Pieter J and Encode, The and Consortium, Project},
    number = {7146},
    pages = {799--816},
    volume = {447},
    url = {http://www.nature.com/nature/journal/v447/n7146/abs/nature05874.html%5Cnfile:///Users/Andrewlechner/Library/Application Support/Papers3/Library_Data/W8024UBMATM__51A0E204-A1DB-4EE7-8A85-9AE4CBBC13C1/Downloads/BF0BBE2D-32F9-490F-B335-283684571847.pdf%5Cnpa},
    isbn = {4154766880},
    doi = {10.1038/nature05874},
    issn = {0028-0836},
    pmid = {17571346},
    arxivId = {NIHMS183007}
}

@article{Shachar2015a,
    title = {{Identification of Gene Positioning Factors Using High-Throughput Imaging Mapping}},
    year = {2015},
    journal = {Cell},
    author = {Shachar, Sigal and Voss, Ty C. and Pegoraro, Gianluca and Sciascia, Nicholas and Misteli, Tom},
    number = {4},
    pages = {911--923},
    volume = {162},
    publisher = {Elsevier Inc.},
    url = {http://www.sciencedirect.com/science/article/pii/S0092867415009125},
    isbn = {1097-4172 (Electronic){\textbackslash}r0092-8674 (Linking)},
    doi = {10.1016/j.cell.2015.07.035},
    issn = {00928674},
    pmid = {26276637}
}

@article{Shan2013,
    title = {{Identification of small molecules for human hepatocyte expansion and iPS differentiation}},
    year = {2013},
    journal = {Nature Chemical Biology},
    author = {Shan, Jing and Schwartz, Robert E. and Ross, Nathan T. and Logan, David J. and Thomas, David and Duncan, Stephen A. and North, Trista E. and Goessling, Wolfram and Carpenter, Anne E. and Bhatia, Sangeeta N.},
    number = {8},
    pages = {514--520},
    volume = {9},
    publisher = {Nature Publishing Group},
    url = {http://dx.doi.org/10.1038/nchembio.1270},
    isbn = {1552-4469 (Electronic){\textbackslash}r1552-4450 (Linking)},
    doi = {10.1038/nchembio.1270},
    issn = {15524450},
    pmid = {23728495},
    arxivId = {NIHMS150003}
}

@article{Aral2012,
    title = {{Identifying Influential and Susceptible Members of Social Networks}},
    year = {2012},
    journal = {Science},
    author = {Aral, S. and Walker, D.},
    number = {6092},
    pages = {337--341},
    volume = {337},
    url = {http://www.sciencemag.org/cgi/doi/10.1126/science.1215842},
    isbn = {00368075},
    doi = {10.1126/science.1215842},
    issn = {0036-8075},
    pmid = {22722253}
}

@article{Mehta2013,
    title = {{IMACULAT - An Open Access Package for the Quantitative Analysis of Chromosome Localization in the Nucleus}},
    year = {2013},
    journal = {PLoS ONE},
    author = {Mehta, Ishita and Chakraborty, Sandeep and Rao, Basuthkar J.},
    number = {4},
    pages = {1--7},
    volume = {8},
    doi = {10.1371/journal.pone.0061386},
    issn = {19326203},
    pmid = {23577217}
}

@article{Betzig2006,
    title = {{Imaging intracellular fluorescent proteins at nanometer resolution.}},
    year = {2006},
    journal = {Science (New York, N.Y.)},
    author = {Betzig, Eric and Patterson, George H and Sougrat, Rachid and Lindwasser, O Wolf and Olenych, Scott and Bonifacino, Juan S and Davidson, Michael W and Lippincott-Schwartz, Jennifer and Hess, Harald F},
    number = {2006},
    pages = {1642--1645},
    volume = {313},
    isbn = {1095-9203 (Electronic){\textbackslash}r0036-8075 (Linking)},
    doi = {10.1126/science.1127344},
    issn = {0036-8075},
    pmid = {16902090}
}

@article{Binder2016,
    title = {{Implications of intravital imaging of murine germinal centers on the control of B cell selection and division}},
    year = {2016},
    journal = {Frontiers in Immunology},
    author = {Binder, Sebastian C. and Meyer-Hermann, Michael},
    number = {DEC},
    pages = {1--11},
    volume = {7},
    doi = {10.3389/fimmu.2016.00593},
    issn = {16643224},
    pmid = {28066409},
    keywords = {Affinity maturation, Antibody optimization, B cell motility, Chemotaxis, Dark and light zone, Germinal center, T follicular helper cells}
}

@book{Ross2016,
    title = {{Importance of Assessing Cardiorespiratory Fitness in Clinical Practice:  A Case for Fitness as a Clinical Vital Sign:  A Scientific Statement From the American Heart Association}},
    year = {2016},
    booktitle = {Circulation},
    author = {Ross, Robert and Blair, Steven N. and Arena, Ross and Church, Timothy S. and Despr??s, Jean Pierre and Franklin, Barry A. and Haskell, William L. and Kaminsky, Leonard A. and Levine, Benjamin D. and Lavie, Carl J. and Myers, Jonathan and Niebauer, Josef and Sallis, Robert and Sawada, Susumu S. and Sui, Xuemei and Wisl??ff, Ulrik},
    pages = {1--48},
    isbn = {0000000000000},
    doi = {10.1161/CIR.0000000000000461},
    issn = {15244539},
    pmid = {27881567},
    keywords = {aha scientific}
}

@article{Mora2015,
    title = {{In the loop: promoter–enhancer interactions and bioinformatics}},
    year = {2015},
    journal = {Briefings in Bioinformatics},
    author = {Mora, Antonio and Sandve, Geir Kjetil and Gabrielsen, Odd Stokke and Eskeland, Ragnhild},
    number = {November 2015},
    pages = {bbv097},
    volume = {17},
    url = {https://academic.oup.com/bib/article-lookup/doi/10.1093/bib/bbv097},
    isbn = {1477-4054},
    doi = {10.1093/bib/bbv097},
    issn = {1467-5463},
    pmid = {26586731},
    arxivId = {NIHMS150003},
    keywords = {chromatin loops, chromosome conformation capture, ctcf, enhancer interactions, enhancer prediction, histone modifications, promoter, snps, transcription factories}
}

@article{Scaffidi2011,
    title = {{In vitro generation of human cells with cancer stem cell properties}},
    year = {2011},
    journal = {Nat Cell Biol},
    author = {Scaffidi, P and Misteli, T},
    number = {9},
    pages = {1051–61},
    volume = {13},
    publisher = {Nature Publishing Group},
    url = {http://www.ncbi.nlm.nih.gov/pubmed/21857669},
    isbn = {1476-4679 (Electronic){\textbackslash}r1465-7392 (Linking)},
    doi = {10.1038/ncb2308},
    issn = {1465-7392},
    pmid = {21857669},
    keywords = {*Cell Transformation, Neoplastic, Animals, Antigens, CD15/genetics/*metabolism, Blotting, Western, Cell Differentiation, Cell Line, Cell Lineage, Cell Proliferation, Fibroblasts/cytology/*metabolism/transplantation, Gene Expression Profiling, Green Fluorescent Proteins/genetics/metabolism, Humans, Male, Mice, Mice, Inbred BALB C, Mice, Nude, Microscopy, Fluorescence, Neoplasms, Experimental/genetics/metabolism/pathol, Neoplastic Stem Cells/*metabolism/pathology, Oligonucleotide Array Sequence Analysis, Transplantation, Heterologous}
}

@article{Scaffidi2011a,
    title = {{In vitro generation of human cells with cancer stem cell properties}},
    year = {2011},
    journal = {Nat Cell Biol},
    author = {Scaffidi, P and Misteli, T},
    number = {9},
    pages = {1051–61},
    volume = {13},
    publisher = {Nature Publishing Group},
    url = {http://www.ncbi.nlm.nih.gov/pubmed/21857669},
    isbn = {1476-4679 (Electronic){\textbackslash}r1465-7392 (Linking)},
    doi = {10.1038/ncb2308},
    issn = {1465-7392},
    pmid = {21857669},
    keywords = {*Cell Transformation, Neoplastic, Animals, Antigens, CD15/genetics/*metabolism, Blotting, Western, Cell Differentiation, Cell Line, Cell Lineage, Cell Proliferation, Fibroblasts/cytology/*metabolism/transplantation, Gene Expression Profiling, Green Fluorescent Proteins/genetics/metabolism, Humans, Male, Mice, Mice, Inbred BALB C, Mice, Nude, Microscopy, Fluorescence, Neoplasms, Experimental/genetics/metabolism/pathol, Neoplastic Stem Cells/*metabolism/pathology, Oligonucleotide Array Sequence Analysis, Transplantation, Heterologous}
}

@article{Scaffidi2011b,
    title = {{In vitro generation of human cells with cancer stem cell properties}},
    year = {2011},
    journal = {Nature Cell Biology},
    author = {Scaffidi, Paola and Misteli, Tom},
    number = {9},
    pages = {1051--1063},
    volume = {13},
    publisher = {Nature Publishing Group},
    url = {http://dx.doi.org/10.1038/ncb2308},
    isbn = {1476-4679 (Electronic){\textbackslash}r1465-7392 (Linking)},
    doi = {10.1038/ncb2308},
    issn = {14657392},
    pmid = {21857669}
}

@article{Ocampo2016,
    title = {{In Vivo Amelioration of Age-Associated Hallmarks by Partial Reprogramming}},
    year = {2016},
    journal = {Cell},
    author = {Ocampo, Alejandro and Reddy, Pradeep and Martinez-Redondo, Paloma and Platero-Luengo, Aida and Hatanaka, Fumiyuki and Hishida, Tomoaki and Li, Mo and Lam, David and Kurita, Masakazu and Beyret, Ergin and Araoka, Toshikazu and Vazquez-Ferrer, Eric and Donoso, David and Roman, Jose Luis and Xu, Jinna and Rodriguez Esteban, Concepcion and Nu{\~{n}}ez, Gabriel and Nu{\~{n}}ez Delicado, Estrella and Campistol, Josep M. and Guillen, Isabel and Guillen, Pedro and Izpisua Belmonte, Juan Carlos},
    number = {7},
    pages = {1719--1733},
    volume = {167},
    isbn = {1097-4172 (Electronic){\textbackslash}r0092-8674 (Linking)},
    doi = {10.1016/j.cell.2016.11.052},
    issn = {10974172},
    pmid = {27984723},
    keywords = {aging, cellular reprogramming, epigenetics, lifespan}
}

@article{Qian2012,
    title = {{In vivo reprogramming of murine cardiac fibroblasts into induced cardiomyocytes}},
    year = {2012},
    journal = {Nature},
    author = {Qian, Li and Huang, Yu and Spencer, C. Ian and Foley, Amy and Vedantham, Vasanth and Liu, Lei and Conway, Simon J. and Fu, Ji Dong and Srivastava, Deepak},
    number = {7400},
    pages = {593--598},
    volume = {485},
    publisher = {Nature Publishing Group},
    url = {http://dx.doi.org/10.1038/nature11044},
    isbn = {1476-4687 (Electronic){\textbackslash}n0028-0836 (Linking)},
    doi = {10.1038/nature11044},
    issn = {00280836},
    pmid = {22522929},
    arxivId = {NIHMS150003}
}

@article{Manandhar2017,
    title = {{Incomplete MyoD-induced transdifferentiation is associated with chromatin remodeling deficiencies}},
    year = {2017},
    journal = {Nucleic acids research},
    author = {Manandhar, Dinesh and Song, Lingyun and Kabadi, Ami and Kwon, Jennifer B. and Edsall, Lee E. and Ehrlich, Melanie and Tsumagari, Koji and Gersbach, Charles A. and Crawford, Gregory E. and Gord{\^{a}}n, Raluca},
    number = {20},
    pages = {11684--11699},
    volume = {45},
    doi = {10.1093/nar/gkx773},
    issn = {13624962},
    pmid = {28977539}
}

@article{Takahashi2013,
    title = {{Induced pluripotent stem cells in medicine and biology}},
    year = {2013},
    journal = {Reproductive Medicine and Biology},
    author = {Takahashi, Kazutoshi and Yamanaka, Shinya},
    number = {2},
    pages = {39--46},
    volume = {12},
    isbn = {0950-1991},
    doi = {10.1007/s12522-012-0141-x},
    issn = {14470578},
    pmid = {23715538},
    keywords = {Germ cells, In vitro differentiation, Induced pluripotent stem cells, Pluripotency, Reprogramming}
}

@article{Chen2014AMicroscopy,
    title = {{A brief report on : Gene position localization and alignment for multispectral fluorescence microscopy}},
    year = {2014},
    author = {Chen, Jie},
    pages = {1--27}
}

@article{Vaquerizas2009AEvolution,
    title = {{A census of human transcription factors: function, expression and evolution}},
    year = {2009},
    journal = {Nature Reviews Genetics},
    author = {Vaquerizas, Juan M. and Kummerfeld, Sarah K. and Teichmann, Sarah A. and Luscombe, Nicholas M.},
    number = {4},
    month = {4},
    pages = {252--263},
    volume = {10},
    publisher = {Nature Publishing Group},
    url = {http://www.nature.com/doifinder/10.1038/nrg2538},
    doi = {10.1038/nrg2538},
    issn = {1471-0056}
}

@article{Liu2018ACancer,
    title = {{A Genome-Wide Study of Allele-Specific Expression in Colorectal Cancer}},
    year = {2018},
    author = {Liu, Zhi and Dong, Xiao and Li, Yixue},
    number = {November},
    pages = {1--11},
    volume = {9},
    doi = {10.3389/fgene.2018.00570},
    keywords = {allele-specific expression, allele-specific expression, colorectal cancer, cis, cis -regulatory variation, colorectal cancer, somatic mutation, tumor}
}

@article{ZhangAMuscle,
    title = {{A non-canonical E-box within the MyoD core enhancer is necessary for circadian expression in skeletal muscle}},
    author = {Zhang, Xiping and Patel, Samir P and Mccarthy, John J and Rabchevsky, Alexander G and Goldhamer, David J and Esser, Karyn A},
    doi = {10.1093/nar/gkr1297}
}

@article{Meers2019AProfiling,
    title = {{A streamlined protocol and analysis pipeline for CUT{\&}RUN chromatin profiling}},
    year = {2019},
    author = {Meers, Michael P. and Bryson, Terri and Henikoff, Steven},
    pages = {1--32}
}

@article{Dehmamy2018ANetworks,
    title = {{A structural transition in physical networks}},
    year = {2018},
    author = {Dehmamy, Nima and Milanlouei, Soodabeh and Barab{\'{a}}si, Albert-lászló},
    pages = {1--5},
    publisher = {Springer US},
    doi = {10.1038/s41586-018-0726-6}
}

@article{Pique-Regi2011AccurateData.,
    title = {{Accurate inference of transcription factor binding from DNA sequence and chromatin accessibility data.}},
    year = {2011},
    journal = {Genome research},
    author = {Pique-Regi, Roger and Degner, Jacob F and Pai, Athma A and Gaffney, Daniel J and Gilad, Yoav and Pritchard, Jonathan K},
    number = {3},
    month = {3},
    pages = {447--55},
    volume = {21},
    publisher = {Cold Spring Harbor Laboratory Press},
    url = {http://www.ncbi.nlm.nih.gov/pubmed/21106904 http://www.pubmedcentral.nih.gov/articlerender.fcgi?artid=PMC3044858},
    doi = {10.1101/gr.112623.110},
    issn = {1549-5469},
    pmid = {21106904}
}

@article{Biology2010AcrossFenestrat,
    title = {{across the canalicular surface . This segregation of the biliary system af- fords an excretory route for metabolized toxins , drugs , and biochemical wastes via the feces . Hepatic parenchymal cells are situated on double-ceU plates . The highly fenestrat}},
    year = {2010},
    author = {Biology, Cell and Plasma, O F},
    number = {1979},
    pages = {272--283},
    volume = {129}
}

@article{Zhou2016AdvancedRoutes,
    title = {{Advanced Technologies Lead iNto New Reprogramming Routes}},
    year = {2016},
    journal = {Cell Stem Cell},
    author = {Zhou, Yang and Qian, Li},
    number = {3},
    month = {9},
    pages = {286--288},
    volume = {19},
    publisher = {Elsevier},
    url = {http://www.ncbi.nlm.nih.gov/pubmed/27588744 http://linkinghub.elsevier.com/retrieve/pii/S1934590916302612},
    doi = {10.1016/j.stem.2016.08.014},
    issn = {19345909},
    pmid = {27588744}
}

@article{Neph2012AnFootprints,
    title = {{An expansive human regulatory lexicon encoded in transcription factor footprints}},
    year = {2012},
    journal = {Nature},
    author = {Neph, Shane and Vierstra, Jeff and Stergachis, Andrew B. and Reynolds, Alex P. and Haugen, Eric and Vernot, Benjamin and Thurman, Robert E. and John, Sam and Sandstrom, Richard and Johnson, Audra K. and Maurano, Matthew T. and Humbert, Richard and Rynes, Eric and Wang, Hao and Vong, Shinny and Lee, Kristen and Bates, Daniel and Diegel, Morgan and Roach, Vaughn and Dunn, Douglas and Neri, Jun and Schafer, Anthony and Hansen, R. Scott and Kutyavin, Tanya and Giste, Erika and Weaver, Molly and Canfield, Theresa and Sabo, Peter and Zhang, Miaohua and Balasundaram, Gayathri and Byron, Rachel and MacCoss, Michael J. and Akey, Joshua M. and Bender, M. A. and Groudine, Mark and Kaul, Rajinder and Stamatoyannopoulos, John A.},
    number = {7414},
    month = {9},
    pages = {83--90},
    volume = {489},
    publisher = {Nature Research},
    url = {http://www.nature.com/doifinder/10.1038/nature11212},
    doi = {10.1038/nature11212},
    issn = {0028-0836}
}

@article{Bortnick2018AnCells,
    title = {{An inter-chromosomal transcription hub activates the unfolded protein response in plasma cells}},
    year = {2018},
    journal = {bioRxiv},
    author = {Bortnick, Alexandra and He, Zhaoren and Aubrey, Megan and Chandra, Vivek and Denholtz, Matthew and Chen, Kenian and Lin, Yin C and Murre, Cornelis}
}

@article{Rajapakse2016ARTIFICIALSYSTEMS,
    title = {{ARTIFICIAL IMMUNE SYSTEMS}},
    year = {2016},
    author = {Rajapakse, Indika and Surana, Amit and Bloch, Anthony}
}

@article{Morrison2006AsymmetricCancer,
    title = {{Asymmetric and symmetric stem-cell divisions in development and cancer}},
    year = {2006},
    author = {Morrison, Sean J and Kimble, Judith},
    number = {June},
    volume = {441},
    doi = {10.1038/nature04956}
}

@article{Janssens2018AutomatedPrograms,
    title = {{Automated in situ chromatin profiling efficiently resolves cell types and gene regulatory programs}},
    year = {2018},
    journal = {Epigenetics {\&} Chromatin},
    author = {Janssens, Derek H and Wu, Steven J and Sarthy, Jay F and Meers, Michael P and Myers, Carrie H and Olson, James M and Ahmad, Kami and Henikoff, Steven},
    pages = {1--14},
    publisher = {BioMed Central},
    url = {https://doi.org/10.1186/s13072-018-0243-8},
    doi = {10.1186/s13072-018-0243-8},
    issn = {1756-8935},
    keywords = {CUT{\&}RUN,Histone modifications,Transcription factor, chromatin regulators, cut, histone modifications, run, transcription factors}
}

@article{CarlaCabreraCancerHierarchy,
    title = {{Cancer stem cell plasticity and tumor hierarchy}},
    author = {Carla Cabrera, Marina and Hollingsworth, Robert E and Hurt Marina Carla Cabrera, Elaine M and Hurt, Elaine M},
    url = {https://www.ncbi.nlm.nih.gov/pmc/articles/PMC4300934/pdf/WJSC-7-27.pdf},
    doi = {10.4252/wjsc.v7.i1.27}
}

@article{Bargaje2017CellCells.,
    title = {{Cell population structure prior to bifurcation predicts efficiency of directed differentiation in human induced pluripotent cells.}},
    year = {2017},
    journal = {Proceedings of the National Academy of Sciences of the United States of America},
    author = {Bargaje, Rhishikesh and Trachana, Kalliopi and Shelton, Martin N and McGinnis, Christopher S and Zhou, Joseph X and Chadick, Cora and Cook, Savannah and Cavanaugh, Christopher and Huang, Sui and Hood, Leroy},
    month = {2},
    pages = {201621412},
    publisher = {National Academy of Sciences},
    url = {http://www.ncbi.nlm.nih.gov/pubmed/28167799},
    doi = {10.1073/pnas.1621412114},
    issn = {1091-6490},
    pmid = {28167799},
    keywords = {critical state transitions, differentiation efficiency, iPSC to cardiomyocyte differentiation, prediction, single-cell analysis}
}

@article{Takahashi2012CellularLandscape,
    title = {{Cellular reprogramming – lowering gravity on Waddington ’ s epigenetic landscape}},
    year = {2012},
    author = {Takahashi, Kazutoshi},
    volume = {1},
    doi = {10.1242/jcs.084822},
    keywords = {cell fate, reprogramming, transdifferentiation}
}

@article{Wagschal2007ChromatinModifications,
    title = {{Chromatin Immunoprecipitation (ChIP) on Unfixed Chromatin from Cells and Tissues to Analyze Histone Modifications}},
    year = {2007},
    journal = {Cold Spring Harbor Protocols},
    author = {Wagschal, A. and Delaval, K. and Pannetier, M. and Arnaud, P. and Feil, R.},
    number = {12},
    month = {6},
    pages = {pdb.prot4767-pdb.prot4767},
    volume = {2007},
    url = {http://www.cshprotocols.org/cgi/doi/10.1101/pdb.prot4767},
    doi = {10.1101/pdb.prot4767},
    issn = {1559-6095}
}

@article{PerkelChromatinStructure,
    title = {{Chromatin untangled: New methods map genomic structure}},
    author = {Perkel, Jeffery}
}

@article{Hannay2016CircadianSynchrony,
    title = {{Circadian Networks are Optimized to Promote Synchrony}},
    year = {2016},
    author = {Hannay, Kevin M and Myung, Jihwan and Takumi, Toru and Forger, Daniel B and Booth, Victoria},
    pages = {1--5}
}

@article{Andrews2010CLOCKFunction.,
    title = {{CLOCK and BMAL1 regulate MyoD and are necessary for maintenance of skeletal muscle phenotype and function.}},
    year = {2010},
    journal = {Proceedings of the National Academy of Sciences of the United States of America},
    author = {Andrews, Jessica L and Zhang, Xiping and McCarthy, John J and McDearmon, Erin L and Hornberger, Troy A and Russell, Brenda and Campbell, Kenneth S and Arbogast, Sandrine and Reid, Michael B and Walker, John R and Hogenesch, John B and Takahashi, Joseph S and Esser, Karyn A},
    number = {44},
    month = {11},
    pages = {19090--5},
    volume = {107},
    publisher = {National Academy of Sciences},
    url = {http://www.ncbi.nlm.nih.gov/pubmed/20956306 http://www.pubmedcentral.nih.gov/articlerender.fcgi?artid=PMC2973897},
    doi = {10.1073/pnas.1014523107},
    issn = {1091-6490},
    pmid = {20956306}
}

@article{Zworski2018CommentarySmale,
    title = {{Commentary on “Differentiable dynamical systems” by Stephen Smale}},
    year = {2018},
    author = {Zworski, Maciej},
    number = {3},
    pages = {331--336},
    volume = {55}
}

@article{RiedCondensedTank,
    title = {{condensed notes from the Think Tank}},
    author = {Ried, Thomas}
}

@article{Yakushiji-Kaminatsui2018CONSERVATIONDEVELOPMENT,
    title = {{CONSERVATION AND VARIATIONS OF BIMODAL HoxD GENE REGULATION DURING TETRAPOD LIMB DEVELOPMENT}},
    year = {2018},
    author = {Yakushiji-Kaminatsui, Nayuta and Lopez-Delisle, Lucille and Bolt, Christopher Chase and Andrey, Guillaume and Beccari, Leonardo and Duboule, Denis},
    keywords = {forelimb, genome topology, hindlimb, polycomb, tads, tetrapod evolution}
}

@article{RajapakseControllingEmergence,
    title = {{Controlling Biological Emergence}},
    author = {Rajapakse, Indika},
    volume = {1}
}

@unpublished{Fong2015ConversionLineage,
    title = {{Conversion of MyoD to a Neurogenic Factor: Binding Site Specificity Determines Lineage}},
    year = {2015},
    booktitle = {Cell Reports},
    author = {Fong, Abraham P. and Yao, Zizhen and Zhong, Jun Wen and Johnson, Nathan M. and Farr, Gist H. and Maves, Lisa and Tapscott, Stephen J.},
    number = {12},
    pages = {1937--1946},
    volume = {10},
    doi = {10.1016/j.celrep.2015.02.055},
    issn = {22111247}
}

@article{Chronis2017CooperativeReprogramming,
    title = {{Cooperative Binding of Transcription Factors Orchestrates Reprogramming}},
    year = {2017},
    journal = {Cell},
    author = {Chronis, Constantinos and Fiziev, Petko and Papp, Bernadett and Butz, Stefan and Bonora, Giancarlo and Sabri, Shan and Ernst, Jason and Plath, Kathrin},
    number = {3},
    month = {1},
    pages = {442--459},
    volume = {168},
    publisher = {Elsevier},
    url = {http://www.ncbi.nlm.nih.gov/pubmed/28111071 http://www.pubmedcentral.nih.gov/articlerender.fcgi?artid=PMC5302508 http://linkinghub.elsevier.com/retrieve/pii/S0092867416317305},
    doi = {10.1016/j.cell.2016.12.016},
    issn = {00928674},
    pmid = {28111071},
    keywords = {Klf4, Oct4, Sox2, collaborative binding, enhancers, induced pluripotent stem cells, pluripotency, reprogramming, transcription factors}
}

@article{Kaya-okur2019CUTCells,
    title = {{CUT {\&} Tag for efficient epigenomic profiling of small samples and single cells}},
    year = {2019},
    author = {Kaya-okur, Hatice S and Wu, Steven J and Codomo, Christine A and Pledger, Erica S and Terri, D and Henikoff, Jorja G and Ahmad, Kami and Henikoff, Steven}
}

@article{Booeshaghi2019DesignExample,
    title = {{Design principles for open source bioinstrumentation : the poseidon syringe pump system as an example}},
    year = {2019},
    author = {Booeshaghi, A Sina and Beltrame, Veiga and Bannon, Dylan and Gehring, Jase},
    pages = {1--8}
}

@article{Stergachis2013DevelopmentalLandscapes,
    title = {{Developmental Fate and Cellular Maturity Encoded in Human Regulatory DNA Landscapes}},
    year = {2013},
    journal = {Cell},
    author = {Stergachis, Andrew B. and Neph, Shane and Reynolds, Alex and Humbert, Richard and Miller, Brady and Paige, Sharon L. and Vernot, Benjamin and Cheng, Jeffrey B. and Thurman, Robert E. and Sandstrom, Richard and Haugen, Eric and Heimfeld, Shelly and Murry, Charles E. and Akey, Joshua M. and Stamatoyannopoulos, John A.},
    number = {4},
    pages = {888--903},
    volume = {154},
    doi = {10.1016/j.cell.2013.07.020},
    issn = {00928674}
}

@article{Lun2017DiffHicGuide,
    title = {{diffHic : Differential analysis of Hi-C data User ’ s Guide}},
    year = {2017},
    author = {Lun, Aaron T L},
    number = {December 2012},
    pages = {1--72}
}

@article{YadlapalliDNAMortal,
    title = {{DNA asymmetry in stem cells – immortal or mortal?}},
    journal = {Journal of Cell Science},
    author = {Yadlapalli, Swathi and Yamashita, Yukiko M},
    pages = {4069--4076},
    volume = {126},
    doi = {10.1242/jcs.096024},
    keywords = {Asymmetric cell division, Drosophila, Immortal strand hypothesis, Niche, Stem cells}
}

@article{Jolma2013DNA-BindingFactors,
    title = {{DNA-Binding Specificities of Human Transcription Factors}},
    year = {2013},
    journal = {Cell},
    author = {Jolma, Arttu and Yan, Jian and Whitington, Thomas and Toivonen, Jarkko and Nitta, Kazuhiro R. and Rastas, Pasi and Morgunova, Ekaterina and Enge, Martin and Taipale, Mikko and Wei, Gonghong and Palin, Kimmo and Vaquerizas, Juan M. and Vincentelli, Renaud and Luscombe, Nicholas M. and Hughes, Timothy R. and Lemaire, Patrick and Ukkonen, Esko and Kivioja, Teemu and Taipale, Jussi},
    number = {1-2},
    month = {1},
    pages = {327--339},
    volume = {152},
    publisher = {Elsevier},
    url = {http://www.ncbi.nlm.nih.gov/pubmed/23332764 http://linkinghub.elsevier.com/retrieve/pii/S0092867412014961},
    doi = {10.1016/j.cell.2012.12.009},
    issn = {00928674},
    pmid = {23332764}
}

@article{Yamanaka2009EliteGeneration,
    title = {{Elite and stochastic models for induced pluripotent stem cell generation}},
    year = {2009},
    journal = {Nature},
    author = {Yamanaka, Shinya},
    number = {7251},
    month = {7},
    pages = {49--52},
    volume = {460},
    publisher = {Nature Publishing Group},
    url = {http://www.nature.com/doifinder/10.1038/nature08180},
    doi = {10.1038/nature08180},
    issn = {0028-0836}
}

@article{Farzadfard2018EmergingRecorders,
    title = {{Emerging applications for DNA writers and molecular recorders}},
    year = {2018},
    author = {Farzadfard, Fahim and Lu, Timothy K},
    pages = {870--875},
    volume = {361}
}

@article{RajapakseEntropyDifferentiation,
    title = {{Entropy and Controllability : Ramifications for Cellular Differentiation}},
    author = {Rajapakse, Indika and Mesbahi, Mehran},
    pages = {1--8}
}

@article{Rando2007EssayReconstruction,
    title = {{Essay The Immortal Strand Hypothesis : Segregation and Reconstruction}},
    year = {2007},
    author = {Rando, Thomas A},
    pages = {1239--1243},
    doi = {10.1016/j.cell.2007.06.019}
}

@article{CremerEvidenceLandscape,
    title = {{Evidence for a functional nuclear landscape}},
    author = {Cremer, Thomas and Cremer, Marion and Cremer, Marion}
}

@article{Chen2016ExpressionIndividuals,
    title = {{expression over 1000-Genomes-Project individuals}},
    year = {2016},
    author = {Chen, Jieming and Rozowsky, Joel and Galeev, Timur R and Harmanci, Arif and Kitchen, Robert and Bedford, Jason and Abyzov, Alexej and Kong, Yong and Regan, Lynne and Gerstein, Mark},
    doi = {10.1038/pj.2016.37}
}

@article{2018FastApplications,
    title = {{Fast Incremental von Neumann Graph Entropy Computation : Theory , Algorithm , and Applications}},
    year = {2018}
}

@book{BrockettFiniteSystems,
    title = {{Finite dimensional linear systems}},
    author = {Brockett, Roger W. and {Society for Industrial and Applied Mathematics}},
    pages = {244},
    isbn = {9781611973877}
}

@article{Reid2016GeneSeries,
    title = {{Gene expression Pseudotime estimation : deconfounding single cell time series}},
    year = {2016},
    author = {Reid, John E and Wernisch, Lorenz},
    number = {June},
    pages = {2973--2980},
    volume = {32},
    doi = {10.1093/bioinformatics/btw372}
}

@article{2016GeneticChristine,
    title = {{Genetic determinants of chromatin accessibility and gene regulation in T cell activation across human individuals Christine}},
    year = {2016},
    journal = {bioRxiv},
    pages = {1--46},
    doi = {10.1111/1469-0691.12557}
}

@article{Hesselberth2009GlobalFootprinting.,
    title = {{Global mapping of protein-DNA interactions in vivo by digital genomic footprinting.}},
    year = {2009},
    journal = {Nature methods},
    author = {Hesselberth, Jay R and Chen, Xiaoyu and Zhang, Zhihong and Sabo, Peter J and Sandstrom, Richard and Reynolds, Alex P and Thurman, Robert E and Neph, Shane and Kuehn, Michael S and Noble, William S and Fields, Stanley and Stamatoyannopoulos, John A},
    number = {4},
    month = {4},
    pages = {283--9},
    volume = {6},
    publisher = {NIH Public Access},
    url = {http://www.ncbi.nlm.nih.gov/pubmed/19305407 http://www.pubmedcentral.nih.gov/articlerender.fcgi?artid=PMC2668528},
    doi = {10.1038/nmeth.1313},
    issn = {1548-7105},
    pmid = {19305407}
}

@article{Li2017GroundNetwork,
    title = {{Ground rules of the pluripotency gene regulatory network}},
    year = {2017},
    author = {Li, Mo and Carlos, Juan and Belmonte, Izpisua},
    number = {March},
    volume = {18},
    doi = {10.1038/nrg.2016.156}
}

@article{Falk2018HeterochromatinNuclei,
    title = {{Heterochromatin drives organization of conventional and inverted nuclei}},
    year = {2018},
    journal = {bioRxiv},
    author = {Falk, Martin and Feodorova, Yana and Naumova, Natasha and Imakaev, Maxim and Lajoie, Bryan and Leonhardt, Heinrich and Joffe, Boris and Dekker, Job and Fudenberg, Geoffrey and Solovei, Irina and Mirny, Leonid},
    pages = {1--19}
}

@article{JacobsonHi-CLines,
    title = {{Hi-C detects novel structural variants in HL-60 and HL-60/S4 cell lines}},
    author = {Jacobson, Elsie C. and Grand, Ralph S. and Perry, Jo K. and Vickers, Mark H. and Olins, Ada L. and Olins, Donald E. and O’Sullivan, Justin}
}

@article{Wingett2016HiCUP:,
    title = {{HiCUP : pipeline for mapping and processing Hi-C data [ version 1 ; referees : 2 approved , 1 approved with reservations ] Referee Status :}},
    year = {2016},
    author = {Wingett, Steven and Ewels, Philip and Furlan-magaril, Mayra and Nagano, Takashi and Schoenfelder, Stefan and Fraser, Peter and Andrews, Simon},
    pages = {1--12},
    volume = {1310},
    doi = {10.12688/f1000research.7334.1}
}

@article{Boyle2011High-resolutionCells.,
    title = {{High-resolution genome-wide in vivo footprinting of diverse transcription factors in human cells.}},
    year = {2011},
    journal = {Genome research},
    author = {Boyle, Alan P and Song, Lingyun and Lee, Bum-Kyu and London, Darin and Keefe, Damian and Birney, Ewan and Iyer, Vishwanath R and Crawford, Gregory E and Furey, Terrence S},
    number = {3},
    month = {3},
    pages = {456--64},
    volume = {21},
    publisher = {Cold Spring Harbor Laboratory Press},
    url = {http://www.ncbi.nlm.nih.gov/pubmed/21106903 http://www.pubmedcentral.nih.gov/articlerender.fcgi?artid=PMC3044859},
    doi = {10.1101/gr.112656.110},
    issn = {1549-5469},
    pmid = {21106903}
}

@article{Zhu2016HumanFibroblasts,
    title = {{Human pancreatic beta-like cells converted from fibroblasts}},
    year = {2016},
    journal = {Nature Communications},
    author = {Zhu, Saiyong and Russ, Holger A. and Wang, Xiaojing and Zhang, Mingliang and Ma, Tianhua and Xu, Tao and Tang, Shibing and Hebrok, Matthias and Ding, Sheng},
    month = {1},
    pages = {10080},
    volume = {7},
    publisher = {Nature Publishing Group},
    url = {http://www.nature.com/doifinder/10.1038/ncomms10080},
    doi = {10.1038/ncomms10080},
    issn = {2041-1723}
}

@article{Bahal2016InDelivery,
    title = {{In vivo correction of anaemia in {$\beta$}-thalassemic mice by {$\gamma$}PNA-mediated gene editing with nanoparticle delivery}},
    year = {2016},
    journal = {Nature Communications},
    author = {Bahal, Raman and Ali McNeer, Nicole and Quijano, Elias and Liu, Yanfeng and Sulkowski, Parker and Turchick, Audrey and Lu, Yi-Chien and Bhunia, Dinesh C. and Manna, Arunava and Greiner, Dale L. and Brehm, Michael A. and Cheng, Christopher J. and L{\'{o}}pez-Gir{\'{a}}ldez, Francesc and Ricciardi, Adele and Beloor, Jagadish and Krause, Diane S. and Kumar, Priti and Gallagher, Patrick G. and Braddock, Demetrios T. and Mark Saltzman, W. and Ly, Danith H. and Glazer, Peter M.},
    month = {10},
    pages = {13304},
    volume = {7},
    publisher = {Nature Publishing Group},
    url = {http://www.nature.com/doifinder/10.1038/ncomms13304},
    doi = {10.1038/ncomms13304},
    issn = {2041-1723}
}
@article{Yamanaka2012,
    title = {{Induced pluripotent stem cells: Past, present, and future}},
    year = {2012},
    journal = {Cell Stem Cell},
    author = {Yamanaka, Shinya},
    number = {6},
    pages = {678--684},
    volume = {10},
    publisher = {Elsevier},
    url = {http://dx.doi.org/10.1016/j.stem.2012.05.005},
    isbn = {1875-9777 (Electronic)},
    doi = {10.1016/j.stem.2012.05.005},
    issn = {19345909},
    pmid = {22704507}
}

@article{Panciera2016,
    title = {{Induction of Expandable Tissue-Specific Stem/Progenitor Cells through Transient Expression of YAP/TAZ}},
    year = {2016},
    journal = {Cell Stem Cell},
    author = {Panciera, Tito and Azzolin, Luca and Fujimura, Atsushi and Di Biagio, Daniele and Frasson, Chiara and Bresolin, Silvia and Soligo, Sandra and Basso, Giuseppe and Bicciato, Silvio and Rosato, Antonio and Cordenonsi, Michelangelo and Piccolo, Stefano},
    number = {6},
    pages = {725--737},
    volume = {19},
    publisher = {The Authors},
    url = {http://dx.doi.org/10.1016/j.stem.2016.08.009},
    doi = {10.1016/j.stem.2016.08.009},
    issn = {18759777},
    pmid = {27641305}
}

@article{Takahashi2007,
    title = {{Induction of Pluripotent Stem Cells from Adult Human Fibroblasts by Defined Factors}},
    year = {2007},
    journal = {Cell},
    author = {Takahashi, Kazutoshi and Tanabe, Koji and Ohnuki, Mari and Narita, Megumi and Ichisaka, Tomoko and Tomoda, Kiichiro and Yamanaka, Shinya},
    number = {5},
    pages = {861--872},
    volume = {131},
    isbn = {0092-8674 (Print){\textbackslash}r0092-8674 (Linking)},
    doi = {10.1016/j.cell.2007.11.019},
    issn = {00928674},
    pmid = {18035408},
    arxivId = {arXiv:1011.1669v3}
}

@article{Takahashi2006,
    title = {{Induction of Pluripotent Stem Cells from Mouse Embryonic and Adult Fibroblast Cultures by Defined Factors}},
    year = {2006},
    journal = {Cell},
    author = {Takahashi, Kazutoshi and Yamanaka, Shinya},
    number = {4},
    pages = {663--676},
    volume = {126},
    isbn = {0092-8674 (Print){\textbackslash}r0092-8674 (Linking)},
    doi = {10.1016/j.cell.2006.07.024},
    issn = {00928674},
    pmid = {16904174},
    arxivId = {NIHMS150003}
}

@article{Hillenbrand2016,
    title = {{Inference of gene regulation functions from dynamic transcriptome data}},
    year = {2016},
    journal = {eLife},
    author = {Hillenbrand, Patrick and Maier, Kerstin C. and Cramer, Patrick and Gerland, Ulrich},
    number = {September2016},
    pages = {1--22},
    volume = {5},
    doi = {10.7554/eLife.12188},
    issn = {2050084X},
    pmid = {27652904}
}

@article{Hillenbrand2016a,
    title = {{Inference of gene regulation functions from dynamic transcriptome data}},
    year = {2016},
    journal = {eLife},
    author = {Hillenbrand, Patrick and Maier, Kerstin C. and Cramer, Patrick and Gerland, Ulrich},
    number = {September2016},
    pages = {1--22},
    volume = {5},
    doi = {10.7554/eLife.12188},
    issn = {2050084X},
    pmid = {27652904}
}

@article{Shao2017,
    title = {{Inferring centrality from network snapshots}},
    year = {2017},
    journal = {Scientific Reports},
    author = {Shao, Haibin and Mesbahi, Mehran and Li, Dewei and Xi, Yugeng},
    pages = {1--13},
    volume = {7},
    publisher = {Nature Publishing Group},
    url = {http://dx.doi.org/10.1038/srep40642},
    doi = {10.1038/srep40642},
    issn = {20452322}
}

@article{Gardner2003,
    title = {{Inferring Genetic Networks and Identifying Compound Mode of Action via Expression Profiling}},
    year = {2003},
    journal = {Science},
    author = {Gardner, Timothy S.},
    number = {5629},
    pages = {102--105},
    volume = {301},
    url = {http://dx.doi.org/10.1126/science.1081900%0Ahttp://www.ncbi.nlm.nih.gov/pubmed/12843395%0Ahttp://www.sciencemag.org/cgi/doi/10.1126/science.1081900},
    isbn = {0036-8075},
    doi = {10.1126/science.1081900},
    issn = {0036-8075},
    pmid = {12843395},
    keywords = {Algorithms, Bacterial, Bacterial: genetics, Bacterial: metabolism, Computational Biology, DNA, DNA Damage, Escherichia coli, Escherichia coli Proteins, Escherichia coli Proteins: metabolism, Escherichia coli: genetics, Escherichia coli: metabolism, Gene Expression Profiling, Genes, Genetic, Linear Models, Mathematics, Messenger, Messenger: genetics, Messenger: metabolism, Mitomycin, Mitomycin: pharmacology, Models, Polymerase Chain Reaction, RNA, Regulator, SOS Response (Genetics), Transcription}
}

@article{AlDubayan2018,
    title = {{Inherited DNA Repair Defects in Colorectal Cancer}},
    year = {2018},
    journal = {bioRxiv},
    author = {AlDubayan, Saud and Giannakis, Marios and Moore, Nathanael and Han, G. Celine and Reardon, Brendan and Hamada, Tsuyoshi and Jasmine, Xinmeng and Nishihara, Reiko and Qian, Zhirong and Yurgelun, Matthew and Syngal, Sapna and Garraway, Levi and Ogino, Shuji and Fuchs, Charles and Allen, Eliezer Van},
    number = {3},
    pages = {256917},
    volume = {102},
    publisher = {ElsevierCompany.},
    url = {https://www.biorxiv.org/content/early/2018/01/30/256917?rss=1},
    doi = {10.1101/256917},
    issn = {00029297}
}

@article{Cremer2017,
    title = {{Initial high-resolution microscopic mapping of active and inactive regulatory sequences proves non-random 3D arrangements in chromatin domain clusters}},
    year = {2017},
    journal = {Epigenetics {\&} Chromatin},
    author = {Cremer, Marion and Schmid, Volker J. and Kraus, Felix and Markaki, Yolanda and Hellmann, Ines and Maiser, Andreas and Leonhardt, Heinrich and John, Sam and Stamatoyannopoulos, John and Cremer, Thomas},
    number = {1},
    pages = {39},
    volume = {10},
    publisher = {BioMed Central},
    url = {http://www.ncbi.nlm.nih.gov/pubmed/28784182%0Ahttp://epigeneticsandchromatin.biomedcentral.com/articles/10.1186/s13072-017-0146-0},
    isbn = {1307201701460},
    doi = {10.1186/s13072-017-0146-0},
    issn = {1756-8935},
    pmid = {28784182},
    keywords = {Active and inactive nuclear compartment, Chromatin compaction, Chromatin domain, DNAse I hypersensitive sites, Nuclear architecture, Super-resolution microscopy, Transcription regulatory sequences}
}

@article{Ronquist2017a,
    title = {{Insight into dynamic genome imaging: Canonical framework identification and high-throughput analysis}},
    year = {2017},
    journal = {Methods},
    author = {Ronquist, Scott and Meixner, Walter and Rajapakse, Indika and Snyder, John},
    pages = {119--127},
    volume = {123},
    doi = {10.1016/j.ymeth.2017.04.022},
    issn = {10959130}
}

@article{Buenrostro2018,
    title = {{Integrated Single-Cell Analysis Maps the Continuous Regulatory Landscape of Human Hematopoietic Differentiation}},
    year = {2018},
    journal = {Cell},
    author = {Buenrostro, Jason D. and Corces, M. Ryan and Lareau, Caleb A. and Wu, Beijing and Schep, Alicia N. and Aryee, Martin J. and Majeti, Ravindra and Chang, Howard Y. and Greenleaf, William J.},
    number = {6},
    pages = {1535--1548},
    volume = {173},
    publisher = {Elsevier Inc.},
    url = {https://doi.org/10.1016/j.cell.2018.03.074},
    isbn = {0769527736},
    doi = {10.1016/j.cell.2018.03.074},
    issn = {10974172},
    pmid = {29706549},
    arxivId = {109843},
    keywords = {chromatin accessibility, epigenomics, hematopoiesis, single cell}
}

@article{Consortium2015,
    title = {{Integrative analysis of 111 reference human epigenomes}},
    year = {2015},
    journal = {Nature},
    author = {Consortium, Roadmap Epigenomics and Kundaje, Anshul and Meuleman, Wouter and Ernst, Jason and Bilenky, Misha and Yen, Angela and Heravi-Moussavi, Alireza and Kheradpour, Pouya and Zhang, Zhizhuo and Wang, Jianrong and Ziller, Michael J. and Amin, Viren and Whitaker, John W. and Schultz, Matthew D. and Ward, Lucas D. and Sarkar, Abhishek and Quon, Gerald and Sandstrom, Richard S. and Eaton, Matthew L. and Wu, Yi-Chieh and Pfenning, Andreas R. and Wang, Xinchen and Claussnitzer, Melina and Liu, Yaping and Coarfa, Cristian and Harris, R. Alan and Shoresh, Noam and Epstein, Charles B. and Gjoneska, Elizabeta and Leung, Danny and Xie, Wei and Hawkins, R. David and Lister, Ryan and Hong, Chibo and Gascard, Philippe and Mungall, Andrew J. and Moore, Richard and Chuah, Eric and Tam, Angela and Canfield, Theresa K. and Hansen, R. Scott and Kaul, Rajinder and Sabo, Peter J. and Bansal, Mukul S. and Carles, Annaick and Dixon, Jesse R. and Farh, Kai-How and Feizi, Soheil and Karlic, Rosa and Kim, Ah-Ram and Kulkarni, Ashwinikumar and Li, Daofeng and Lowdon, Rebecca and Elliott, GiNell and Mercer, Tim R. and Neph, Shane J. and Onuchic, Vitor and Polak, Paz and Rajagopal, Nisha and Ray, Pradipta and Sallari, Richard C. and Siebenthall, Kyle T. and Sinnott-Armstrong, Nicholas a. and Stevens, Michael and Thurman, Robert E. and Wu, Jie and Zhang, Bo and Zhou, Xin and Beaudet, Arthur E. and Boyer, Laurie a. and De Jager, Philip L. and Farnham, Peggy J. and Fisher, Susan J. and Haussler, David and Jones, Steven J. M. and Li, Wei and Marra, Marco a. and McManus, Michael T. and Sunyaev, Shamil and Thomson, James a. and Tlsty, Thea D. and Tsai, Li-Huei and Wang, Wei and Waterland, Robert a. and Zhang, Michael Q. and Chadwick, Lisa H. and Bernstein, Bradley E. and Costello, Joseph F. and Ecker, Joseph R. and Hirst, Martin and Meissner, Alexander and Milosavljevic, Aleksandar and Ren, Bing and Stamatoyannopoulos, John a. and Wang, Ting and Kellis, Manolis and Pfenning, Andreas and ClaussnitzerYaping Liu, Melina and Alan Harris, R. and David Hawkins, R. and Scott Hansen, R. and Abdennur, Nezar and Adli, Mazhar and Akerman, Martin and Barrera, Luis and Antosiewicz-Bourget, Jessica and Ballinger, Tracy and Barnes, Michael J. and Bates, Daniel and Bell, Robert J. a. and Bennett, David a. and Bianco, Katherine and Bock, Christoph and Boyle, Patrick and Brinchmann, Jan and Caballero-Campo, Pedro and Camahort, Raymond and Carrasco-Alfonso, Marlene J. and Charnecki, Timothy and Chen, Huaming and Chen, Zhao and Cheng, Jeffrey B. and Cho, Stephanie and Chu, Andy and Chung, Wen-Yu and Cowan, Chad and Athena Deng, Qixia and Deshpande, Vikram and Diegel, Morgan and Ding, Bo and Durham, Timothy and Echipare, Lorigail and Edsall, Lee and Flowers, David and Genbacev-Krtolica, Olga and Gifford, Casey and Gillespie, Shawn and Giste, Erika and Glass, Ian a. and Gnirke, Andreas and Gormley, Matthew and Gu, Hongcang and Gu, Junchen and Hafler, David a. and Hangauer, Matthew J. and Hariharan, Manoj and Hatan, Meital and Haugen, Eric and He, Yupeng and Heimfeld, Shelly and Herlofsen, Sarah and Hou, Zhonggang and Humbert, Richard and Issner, Robbyn and Jackson, Andrew R. and Jia, Haiyang and Jiang, Peng and Johnson, Audra K. and Kadlecek, Theresa and Kamoh, Baljit and Kapidzic, Mirhan and Kent, Jim and Kim, Audrey and Kleinewietfeld, Markus and Klugman, Sarit and Krishnan, Jayanth and Kuan, Samantha and Kutyavin, Tanya and Lee, Ah-Young and Lee, Kristen and Li, Jian and Li, Nan and Li, Yan and Ligon, Keith L. and Lin, Shin and Lin, Yiing and Liu, Jie and Liu, Yuxuan and Luckey, C. John and Ma, Yussanne P. and Maire, Cecile and Marson, Alexander and Mattick, John S. and Mayo, Michael and McMaster, Michael and Metsky, Hayden and Mikkelsen, Tarjei and Miller, Diane and Miri, Mohammad and Mukame, Eran and Nagarajan, Raman P. and Neri, Fidencio and Nery, Joseph and Nguyen, Tung and O’Geen, Henriette and Paithankar, Sameer and Papayannopoulou, Thalia and Pelizzola, Mattia and Plettner, Patrick and Propson, Nicholas E. and Raghuraman, Sriram and Raney, Brian J. and Raubitschek, Anthony and Reynolds, Alex P. and Richards, Hunter and Riehle, Kevin and Rinaudo, Paolo and Robinson, Joshua F. and Rockweiler, Nicole B. and Rosen, Evan and Rynes, Eric and Schein, Jacqueline and Sears, Renee and Sejnowski, Terrence and Shafer, Anthony and Shen, Li and Shoemaker, Robert and Sigaroudinia, Mahvash and Slukvin, Igor and Stehling-Sun, Sandra and Stewart, Ron and Subramanian, Sai Lakshmi and Suknuntha, Kran and Swanson, Scott and Tian, Shulan and Tilden, Hannah and Tsai, Linus and Urich, Mark and Vaughn, Ian and Vierstra, Jeff and Vong, Shinny and Wagner, Ulrich and Wang, Hao and Wang, Tao and Wang, Yunfei and Weiss, Arthur and Whitton, Holly and Wildberg, Andre and Witt, Heather and Won, Kyoung-Jae and Xie, Mingchao and Xing, Xiaoyun and Xu, Iris and Xuan, Zhenyu and Ye, Zhen and Yen, Chia-an and Yu, Pengzhi and Zhang, Xian and Zhang, Xiaolan and Zhao, Jianxin and Zhou, Yan and Zhu, Jiang and Zhu, Yun and Ziegler, Steven},
    number = {7539},
    pages = {317--330},
    volume = {518},
    url = {http://www.ncbi.nlm.nih.gov/pubmed/25693563},
    isbn = {14764687 (Electronic)},
    doi = {10.1038/nature14248},
    issn = {0028-0836},
    pmid = {25693563},
    keywords = {Base Sequence, Cell Lineage, Cell Lineage: genetics, Cells, Chromatin, Chromatin: chemistry, Chromatin: genetics, Chromatin: metabolism, Chromosomes, Cultured, DNA, DNA Methylation, DNA: chemistry, DNA: genetics, DNA: metabolism, Datasets as Topic, Enhancer Elements, Epigenesis, Epigenomics, Genetic, Genetic Variation, Genetic Variation: genetics, Genetic: genetics, Genome, Genome-Wide Association Study, Histones, Histones: metabolism, Human, Human: chemistry, Human: genetics, Human: metabolism, Humans, Organ Specificity, Organ Specificity: genetics, RNA, RNA: genetics, Reference Values}
}

@article{Leung2015,
    title = {{Integrative analysis of haplotype-resolved epigenomes across human tissues}},
    year = {2015},
    journal = {Nature},
    author = {Leung, Danny and Jung, Inkyung and Rajagopal, Nisha and Schmitt, Anthony and Selvaraj, Siddarth and Lee, Ah Young and Yen, Chia An and Lin, Shin and Lin, Yiing and Qiu, Yunjiang and Xie, Wei and Yue, Feng and Hariharan, Manoj and Ray, Pradipta and Kuan, Samantha and Edsall, Lee and Yang, Hongbo and Chi, Neil C. and Zhang, Michael Q. and Ecker, Joseph R. and Ren, Bing},
    number = {7539},
    pages = {350--354},
    volume = {518},
    isbn = {1476-4687 (Electronic) 0028-0836 (Linking)},
    doi = {10.1038/nature14217},
    issn = {14764687},
    pmid = {25693566},
    arxivId = {15334406}
}

@article{Hoffman2013,
    title = {{Integrative annotation of chromatin elements from ENCODE data}},
    year = {2013},
    journal = {Nucleic Acids Research},
    author = {Hoffman, Michael M. and Ernst, Jason and Wilder, Steven P. and Kundaje, Anshul and Harris, Robert S. and Libbrecht, Max and Giardine, Belinda and Ellenbogen, Paul M. and Bilmes, Jeffrey A. and Birney, Ewan and Hardison, Ross C. and Dunham, Ian and Kellis, Manolis and Noble, William Stafford},
    number = {2},
    pages = {827--841},
    volume = {41},
    isbn = {1362-4962 (Electronic){\textbackslash}n0305-1048 (Linking)},
    doi = {10.1093/nar/gks1284},
    issn = {03051048},
    pmid = {23221638}
}

@article{Dixon2018,
    title = {{Integrative detection and analysis of structural variation in cancer genomes}},
    year = {2018},
    journal = {Nature genetics},
    author = {Dixon, Jesse},
    pages = {1--24},
    doi = {10.1038/s41588-018-0195-8},
    issn = {1061-4036},
    pmid = {30202056}
}

@article{Dixon2018a,
    title = {{Integrative detection and analysis of structural variation in cancer genomes}},
    year = {2018},
    journal = {Nature Genetics},
    author = {Dixon, Jesse R. and Xu, Jie and Dileep, Vishnu and Zhan, Ye and Song, Fan and Le, Victoria T. and Yardımcı, Galip Gürkan and Chakraborty, Abhijit and Bann, Darrin V. and Wang, Yanli and Clark, Royden and Zhang, Lijun and Yang, Hongbo and Liu, Tingting and Iyyanki, Sriranga and An, Lin and Pool, Christopher and Sasaki, Takayo and Rivera-Mulia, Juan Carlos and Ozadam, Hakan and Lajoie, Bryan R. and Kaul, Rajinder and Buckley, Michael and Lee, Kristen and Diegel, Morgan and Pezic, Dubravka and Ernst, Christina and Hadjur, Suzana and Odom, Duncan T. and Stamatoyannopoulos, John A. and Broach, James R. and Hardison, Ross C. and Ay, Ferhat and Noble, William Stafford and Dekker, Job and Gilbert, David M. and Yue, Feng},
    number = {10},
    pages = {1388--1398},
    volume = {50},
    publisher = {Springer US},
    url = {http://dx.doi.org/10.1038/s41588-018-0195-8},
    isbn = {1546-1718 (Electronic)
1061-4036 (Linking)},
    doi = {10.1038/s41588-018-0195-8},
    issn = {15461718},
    pmid = {30202056}
}

@article{Gribnau2000,
    title = {{Intergenic transcription and developmental remodeling of chromatin subdomains in the human beta-globin locus}},
    year = {2000},
    journal = {Mol Cell},
    author = {Gribnau, J and Diderich, K and Pruzina, S and Calzolari, R and Fraser, P},
    number = {2},
    pages = {377--386},
    volume = {5},
    url = {http://www.ncbi.nlm.nih.gov/entrez/query.fcgi?cmd=Retrieve&db=PubMed&dopt=Citation&list_uids=10882078},
    isbn = {1097-2765 (Print)},
    doi = {10.1016/S1097-2765(00)80432-3},
    issn = {10972765},
    pmid = {10882078},
    keywords = {*Saccharomyces cerevisiae Proteins, *Trans-Activation (Genetics), Acetyltransferases/metabolism, Cell Cycle, Chromatin/*metabolism/ultrastructure, Chromosomes/*metabolism, Gene Rearrangement, Globins/*genetics, Histone Acetyltransferases, Humans, Liver/metabolism, Locus Control Region, Models, Genetic, RNA Polymerase II/metabolism, RNA, Messenger/*biosynthesis/genetics}
}

@article{Banerji2015,
    title = {{Intra-Tumour Signalling Entropy Determines Clinical Outcome in Breast and Lung Cancer}},
    year = {2015},
    journal = {PLoS Computational Biology},
    author = {Banerji, Christopher R.S. and Severini, Simone and Caldas, Carlos and Teschendorff, Andrew E.},
    number = {3},
    pages = {1--23},
    volume = {11},
    doi = {10.1371/journal.pcbi.1004115},
    issn = {15537358},
    pmid = {25793737}
}

@article{Rodriguez2018,
    title = {{Intrinsic Dynamics of an Endogenous Human Gene Reveal the Basis of Expression Heterogeneity}},
    year = {2018},
    journal = {Ssrn},
    author = {Rodriguez, Joseph and Day, Christopher and Chow, Carson C. and Larson, Daniel R.},
    pages = {1--14},
    publisher = {Elsevier Inc.},
    url = {https://doi.org/10.1016/j.cell.2018.11.026},
    doi = {10.2139/ssrn.3155852},
    issn = {0092-8674},
    pmid = {30554876}
}

@article{Smith2016,
    title = {{Invariant TAD Boundaries Constrain Cell-Type-Specific Looping Interactions between Promoters and Distal Elements around the CFTR Locus}},
    year = {2016},
    journal = {American Journal of Human Genetics},
    author = {Smith, Emily M. and Lajoie, Bryan R. and Jain, Gaurav and Dekker, Job},
    number = {1},
    pages = {185--201},
    volume = {98},
    publisher = {Elsevier Ltd},
    url = {http://dx.doi.org/10.1016/j.ajhg.2015.12.002},
    isbn = {1537-6605},
    doi = {10.1016/j.ajhg.2015.12.002},
    issn = {15376605},
    pmid = {26748519},
    keywords = {CFTR, chromatin looping, gene regulation, topologically associating domain}
}

@article{Srivastava2016,
    title = {{In Vivo Cellular Reprogramming: The Next Generation}},
    year = {2016},
    journal = {Cell},
    author = {Srivastava, Deepak and DeWitt, Natalie},
    number = {6},
    pages = {1386--1396},
    volume = {166},
    publisher = {Elsevier Inc.},
    url = {http://dx.doi.org/10.1016/j.cell.2016.08.055},
    isbn = {1097-4172 (Electronic)
0092-8674 (Linking)},
    doi = {10.1016/j.cell.2016.08.055},
    issn = {10974172},
    pmid = {27610565}
}

@article{Srivastava2016a,
    title = {{In Vivo Cellular Reprogramming: The Next Generation}},
    year = {2016},
    journal = {Cell},
    author = {Srivastava, Deepak and DeWitt, Natalie},
    number = {6},
    pages = {1386--1396},
    volume = {166},
    publisher = {Elsevier Inc.},
    isbn = {1097-4172 (Electronic)0092-8674 (Linking)},
    doi = {10.1016/j.cell.2016.08.055},
    issn = {10974172},
    pmid = {27610565}
}

@article{Scho2016,
    title = {{iPS Cells 10 Years Later}},
    year = {2016},
    journal = {Cell},
    author = {Scho, Hans and Edge, Leading},
    number = {6},
    pages = {1356--1359},
    volume = {166},
    doi = {10.1016/j.cell.2016.08.043},
    issn = {10974172}
}

@article{Sandelin2004,
    title = {{JASPAR: an open-access database for eukaryotic transcription factor binding profiles}},
    year = {2004},
    journal = {Nucleic Acids Research},
    author = {Sandelin, A.},
    number = {90001},
    pages = {91D-94},
    volume = {32},
    url = {https://academic.oup.com/nar/article-lookup/doi/10.1093/nar/gkh012},
    isbn = {1362-4962 (Linking)},
    doi = {10.1093/nar/gkh012},
    issn = {1362-4962},
    pmid = {14681366}
}

@article{Durand2016,
    title = {{Juicebox Provides a Visualization System for Hi-C Contact Maps with Unlimited Zoom}},
    year = {2016},
    journal = {Cell Systems},
    author = {Durand, Neva C. and Robinson, James T. and Shamim, Muhammad S. and Machol, Ido and Mesirov, Jill P. and Lander, Eric S. and Aiden, Erez Lieberman},
    number = {1},
    pages = {99--101},
    volume = {3},
    publisher = {The Authors},
    url = {http://dx.doi.org/10.1016/j.cels.2015.07.012},
    isbn = {2405-4712 (Print){\textbackslash}r2405-4712 (Linking)},
    doi = {10.1016/j.cels.2015.07.012},
    issn = {24054720},
    pmid = {27467250}
}

@article{Robinson2018,
    title = {{Juicebox.js Provides a Cloud-Based Visualization System for Hi-C Data}},
    year = {2018},
    journal = {Cell Systems},
    author = {Robinson, James T. and Turner, Douglass and Durand, Neva C. and Thorvaldsd{\'{o}}ttir, Helga and Mesirov, Jill P. and Aiden, Erez Lieberman},
    pages = {256--258},
    url = {http://linkinghub.elsevier.com/retrieve/pii/S2405471218300012},
    doi = {10.1016/j.cels.2018.01.001},
    issn = {24054712},
    pmid = {29428417}
}

@article{Durand2016a,
    title = {{Juicer Provides a One-Click System for Analyzing Loop-Resolution Hi-C Experiments}},
    year = {2016},
    journal = {Cell Systems},
    author = {Durand, Neva C. and Shamim, Muhammad S. and Machol, Ido and Rao, Suhas S.P. and Huntley, Miriam H. and Lander, Eric S. and Aiden, Erez Lieberman},
    number = {1},
    pages = {95--98},
    volume = {3},
    publisher = {The Authors},
    url = {http://dx.doi.org/10.1016/j.cels.2016.07.002},
    doi = {10.1016/j.cels.2016.07.002},
    issn = {24054720},
    pmid = {27467249}
}

@article{Ding2004a,
    title = {{K-means Clustering via Principal Component Analysis}},
    year = {2004},
    journal = {Proceedings of the 21st International Conference on Machine Learning},
    author = {Ding, Chris},
    isbn = {1581138385},
    doi = {10.1007/s10339-009-0337-0},
    issn = {1612-4790},
    pmid = {19784854},
    arxivId = {arXiv:0711.0189v1}
}

@article{Hobbs2016,
    title = {{Keratins Are Going Nuclear}},
    year = {2016},
    journal = {Developmental Cell},
    author = {Hobbs, Ryan P. and Jacob, Justin T. and Coulombe, Pierre A.},
    number = {3},
    pages = {227--233},
    volume = {38},
    publisher = {Elsevier Inc.},
    url = {http://dx.doi.org/10.1016/j.devcel.2016.07.022},
    isbn = {0002-9297},
    doi = {10.1016/j.devcel.2016.07.022},
    issn = {18781551},
    pmid = {27505414},
    arxivId = {15334406}
}

@article{Kimura2001,
    title = {{Kinetics of Core Histones in Living Human Cells}},
    year = {2001},
    journal = {The Journal of cell biology},
    author = {Kimura, Hiroshi and Cook, Peter R.},
    number = {7},
    pages = {1341--1354},
    volume = {153},
    isbn = {0021-9525},
    doi = {10.1083/jcb.153.7.1341},
    issn = {0021-9525, 1540-8140},
    pmid = {11425866},
    keywords = {FRAP, cell fusion, histone actetylation, nucleosome, transcription}
}

@article{Yu2011,
    title = {{Kruppel-like factor 4 (KLF4) is required for maintenance of breast cancer stem cells and for cell migration and invasion}},
    year = {2011},
    journal = {Oncogene},
    author = {Yu, F. and Li, J. and Chen, H. and Fu, J. and Ray, S. and Huang, S. and Zheng, H. and Ai, W.},
    number = {18},
    pages = {2161--2172},
    volume = {30},
    isbn = {1476-5594 (Electronic){\textbackslash}r0950-9232 (Linking)},
    doi = {10.1038/onc.2010.591},
    issn = {09509232},
    pmid = {21242971},
    keywords = {KLF4, breast cancer, cancer stem cell, invasion, migration}
}

@article{Hozak1995,
    title = {{Lamin proteins form an internal nucleoskeleton as well as a peripheral lamina in human cells.}},
    year = {1995},
    journal = {Journal of cell science},
    author = {Hoz{\'{a}}k, P and Sasseville, A M and Raymond, Y and Cook, P R},
    pages = {635--644},
    volume = {108 ( Pt 2},
    isbn = {0021-9533 (Print)},
    issn = {0021-9533},
    pmid = {7769007},
    keywords = {cell nucleus, immunoelectron microscopy, lamina}
}

@article{Stevanovic2017,
    title = {{Landscape of immunogenic tumor antigens in successful immunotherapy of virally induced epithelial cancer}},
    year = {2017},
    journal = {Science},
    author = {Stevanovi{\'{c}}, Sanja and Pasetto, Anna and Helman, Sarah R. and Gartner, Jared J. and Prickett, Todd D. and Howie, Bryan and Robins, Harlan S. and Robbins, Paul F. and Klebanoff, Christopher A. and Rosenberg, Steven A. and Hinrichs, Christian S.},
    number = {6334},
    pages = {200--205},
    volume = {356},
    isbn = {1095-9203 (Electronic) 0036-8075 (Linking)},
    doi = {10.1126/science.aak9510},
    issn = {10959203},
    pmid = {28408606}
}

@article{Belkin2001,
    title = {{Laplacian Eigenmaps and Spectral Techniques for Embedding and Clustering}},
    year = {2001},
    journal = {Nips},
    author = {Belkin, Mikhail and Niyogi, Partha},
    pages = {585--591},
    volume = {14},
    url = {http://citeseerx.ist.psu.edu/viewdoc/download?doi=10.1.1.19.9400&amp;rep=rep1&amp;type=pdf},
    isbn = {1049-5258},
    doi = {10.1.1.19.9400},
    issn = {10495258},
    pmid = {25246403},
    arxivId = {arXiv:1011.1669v3}
}

@article{Shiraishi2010,
    title = {{Large-scale analysis of network bistability for human cancers}},
    year = {2010},
    journal = {PLoS Computational Biology},
    author = {Shiraishi, Tetsuya and Matsuyama, Shinako and Kitano, Hiroaki},
    number = {7},
    pages = {26},
    volume = {6},
    doi = {10.1371/journal.pcbi.1000851},
    issn = {1553734X},
    pmid = {20628618}
}

@article{Weinberg2017,
    title = {{Large-scale design of robust genetic circuits with multiple inputs and outputs for mammalian cells}},
    year = {2017},
    journal = {Nature Biotechnology},
    author = {Weinberg, Benjamin H and Pham, N T Hang and Caraballo, Leidy D and Lozanoski, Thomas and Engel, Adrien and Bhatia, Swapnil and Wong, Wilson W},
    number = {January},
    url = {http://www.nature.com/doifinder/10.1038/nbt.3805},
    doi = {10.1038/nbt.3805},
    issn = {1087-0156},
    pmid = {28346402}
}

@article{Ernst2015,
    title = {{Large-scale imputation of epigenomic datasets for systematic annotation of diverse human tissues}},
    year = {2015},
    journal = {Nature Biotechnology},
    author = {Ernst, Jason and Kellis, Manolis},
    number = {4},
    pages = {364--376},
    volume = {33},
    url = {http://www.nature.com/doifinder/10.1038/nbt.3157},
    isbn = {1546-1696 (Electronic){\textbackslash}r1087-0156 (Linking)},
    doi = {10.1038/nbt.3157},
    issn = {1087-0156},
    pmid = {25690853},
    arxivId = {15334406}
}

@article{Faith2007,
    title = {{Large-scale mapping and validation of Escherichia coli transcriptional regulation from a compendium of expression profiles}},
    year = {2007},
    journal = {PLoS Biology},
    author = {Faith, Jeremiah J. and Hayete, Boris and Thaden, Joshua T. and Mogno, Ilaria and Wierzbowski, Jamey and Cottarel, Guillaume and Kasif, Simon and Collins, James J. and Gardner, Timothy S.},
    number = {1},
    pages = {0054--0066},
    volume = {5},
    isbn = {1545-7885 (Electronic){\textbackslash}r1544-9173 (Linking)},
    doi = {10.1371/journal.pbio.0050008},
    issn = {15449173},
    pmid = {17214507}
}

@article{Roy2018,
    title = {{Laterally confined growth of cells induces nuclear reprogramming in the absence of exogenous biochemical factors.}},
    year = {2018},
    journal = {Proceedings of the National Academy of Sciences of the United States of America},
    author = {Roy, Bibhas and Venkatachalapathy, Saradha and Ratna, Prasuna and Wang, Yejun and Jokhun, Doorgesh Sharma and Nagarajan, Mallika and Shivashankar, G V},
    number = {21},
    pages = {201714770},
    volume = {115},
    url = {http://www.ncbi.nlm.nih.gov/pubmed/29735717},
    doi = {10.1073/pnas.1714770115},
    issn = {1091-6490},
    pmid = {29735717},
    keywords = {cancer stemness, chromosome intermingling, epigenetic erasure, lateral confined growth, nuclear reprogramming}
}

@article{Kao2017a,
    title = {{Layer Communities in Multiplex Networks}},
    year = {2017},
    journal = {Journal of Statistical Physics},
    author = {Kao, Ta Chu and Porter, Mason A.},
    number = {June},
    pages = {1--17},
    publisher = {Springer US},
    doi = {10.1007/s10955-017-1858-z},
    issn = {00224715},
    arxivId = {1706.04147},
    keywords = {Clustering, Community detection, Layer communities, Mesoscale structures, Multilayer networks, Multiplex networks}
}

@article{Kao2017,
    title = {{Layer Communities in Multiplex Networks}},
    year = {2017},
    journal = {Journal of Statistical Physics},
    author = {Kao, Ta Chu and Porter, Mason A.},
    number = {August},
    pages = {1--17},
    publisher = {Springer US},
    doi = {10.1007/s10955-017-1858-z},
    issn = {00224715},
    arxivId = {1706.04147},
    keywords = {Clustering, Community detection, Layer communities, Mesoscale structures, Multilayer networks, Multiplex networks}
}

@article{Bullo,
    title = {{Lectures on Network Systems With contributions by}},
    author = {Bullo, Francesco and Cort{\'{e}}s, Jorge}
}

@article{Hirsch2014,
    title = {{LGR5 positivity defines stem-like cells in colorectal cancer}},
    year = {2014},
    journal = {Carcinogenesis},
    author = {Hirsch, Daniela and Barker, Nick and Mcneil, Nicole and Hu, Yue and Camps, Jordi and Mckinnon, Katherine and Clevers, Hans and Ried, Thomas and Gaiser, Timo},
    number = {4},
    pages = {849--858},
    volume = {35},
    isbn = {1460-2180 (Electronic){\textbackslash}r0143-3334 (Linking)},
    doi = {10.1093/carcin/bgt377},
    issn = {14602180},
    pmid = {24282287},
    arxivId = {arXiv:1507.02142v2}
}

@article{Nurse2008,
    title = {{Life, logic and information.}},
    year = {2008},
    journal = {Nature},
    author = {Nurse, Paul},
    number = {7203},
    pages = {424--426},
    volume = {454},
    isbn = {1476-4687 (Electronic){\textbackslash}r0028-0836 (Linking)},
    doi = {10.1038/454424a},
    issn = {0028-0836},
    pmid = {18650911}
}

@article{Fahlgren2015,
    title = {{Lights, camera, action: High-throughput plant phenotyping is ready for a close-up}},
    year = {2015},
    journal = {Current Opinion in Plant Biology},
    author = {Fahlgren, Noah and Gehan, Malia A. and Baxter, Ivan},
    pages = {93--99},
    volume = {24},
    publisher = {Elsevier Ltd},
    url = {http://dx.doi.org/10.1016/j.pbi.2015.02.006},
    isbn = {1369-5266},
    doi = {10.1016/j.pbi.2015.02.006},
    issn = {13695266},
    pmid = {25733069}
}

@article{Farzaneh2017,
    title = {{LIN28/let-7 Signaling, a Critical Double-Negative Feedback Loop During Pluripotency, Reprogramming, and Tumorigenicity}},
    year = {2017},
    journal = {Cellular Reprogramming},
    author = {Farzaneh, Maryam and Attari, Farnoosh and Khoshnam, Seyed Esmaeil},
    number = {5},
    pages = {289--293},
    volume = {19},
    url = {http://online.liebertpub.com/doi/10.1089/cell.2017.0015},
    doi = {10.1089/cell.2017.0015},
    issn = {2152-4971},
    pmid = {28846452},
    keywords = {cancer stem cells, let-7, lin28, mirnas, pluripotent stem cells, reprogramming, tumorigenicity}
}

@article{Kretzschmar2012,
    title = {{Lineage tracing}},
    year = {2012},
    journal = {Cell},
    author = {Kretzschmar, Kai and Watt, Fiona M.},
    number = {1-2},
    pages = {33--45},
    volume = {148},
    publisher = {Elsevier Inc.},
    url = {http://dx.doi.org/10.1016/j.cell.2012.01.002},
    isbn = {1097-4172 (Electronic){\textbackslash}r0092-8674 (Linking)},
    doi = {10.1016/j.cell.2012.01.002},
    issn = {00928674},
    pmid = {22265400}
}

@article{Heckerman2016,
    title = {{Linear mixed model for heritability estimation that explicitly addresses environmental variation}},
    year = {2016},
    journal = {Proceedings of the National Academy of Sciences},
    author = {Heckerman, David and Gurdasani, Deepti and Kadie, Carl and Pomilla, Cristina and Carstensen, Tommy and Martin, Hilary and Ekoru, Kenneth and Nsubuga, Rebecca N. and Ssenyomo, Gerald and Kamali, Anatoli and Kaleebu, Pontiano and Widmer, Christian and Sandhu, Manjinder S.},
    number = {27},
    pages = {7377--7382},
    volume = {113},
    url = {http://www.pnas.org/lookup/doi/10.1073/pnas.1510497113},
    isbn = {1091-6490; 0027-8424},
    doi = {10.1073/pnas.1510497113},
    issn = {0027-8424},
    pmid = {27382152}
}

@article{McDonnell2016,
    title = {{Lipids Reprogram Metabolism to Become a Major Carbon Source for Histone Acetylation}},
    year = {2016},
    journal = {Cell Reports},
    author = {McDonnell, Eoin and Crown, Scott B. and Fox, Douglas B. and Kitir, Betül and Ilkayeva, Olga R. and Olsen, Christian A. and Grimsrud, Paul A. and Hirschey, Matthew D.},
    number = {6},
    pages = {1463--1472},
    volume = {17},
    isbn = {0000287431},
    doi = {10.1016/j.celrep.2016.10.012},
    issn = {22111247},
    pmid = {27806287},
    arxivId = {15334406},
    keywords = {acetylation, epigenetics, fatty acid, gene expression, histone, lipids, metabolism, metabolomics, proteomics}
}

@article{Poon2014,
    title = {{Literome: PubMed-scale genomic knowledge base in the cloud}},
    year = {2014},
    journal = {Bioinformatics},
    author = {Poon, Hoifung and Quirk, Chris and DeZiel, Charlie and Heckerman, David},
    number = {19},
    pages = {2840--2842},
    volume = {30},
    isbn = {1367-4803},
    doi = {10.1093/bioinformatics/btu383},
    issn = {14602059},
    pmid = {24939151}
}

@article{Anstey2007,
    title = {{Liver disease in erythropoietic protoporphyria: Insights and implications for management}},
    year = {2007},
    journal = {Gut},
    author = {Anstey, Alex V. and Hift, R. J.},
    number = {7},
    pages = {1009--1018},
    volume = {56},
    isbn = {0017-5749 (Print){\textbackslash}r0017-5749 (Linking)},
    doi = {10.1136/gut.2006.097576},
    issn = {00175749},
    pmid = {18057171}
}

@article{Pinkosky2016,
    title = {{Liver-specific ATP-citrate lyase inhibition by bempedoic acid decreases LDL-C and attenuates atherosclerosis}},
    year = {2016},
    journal = {Nature Communications},
    author = {Pinkosky, Stephen L. and Newton, Roger S. and Day, Emily A. and Ford, Rebecca J. and Lhotak, Sarka and Austin, Richard C. and Birch, Carolyn M. and Smith, Brennan K. and Filippov, Sergey and Groot, Pieter H.E. and Steinberg, Gregory R. and Lalwani, Narendra D. and Mendis, S. and Ference, B. A. and Mahajan, N. and Baigent, C. and Stone, N. J. and Taylor, F. C. and Huffman, M. and Ebrahim, S. and Schachter, M. and Bilheimer, D. W. and Grundy, S. M. and Brown, M. S. and Goldstein, J. L. and Hoeg, J. M. and Brewer, H. B. and Liao, J. K. and Bellosta, S. and Paoletti, R. and Corsini, A. and Stroes, E. S. and Mampuya, W. M. and Maningat, P. and Breslow, J. L. and Taha, D. A. and Moor, C. H. De and Barrett, D. A. and Gershkovich, P. and Baker, S. K. and Itagaki, M. and Johnson, T. E. and Matzno, S. and Osaki, Y. and Berkhout, T. A. and Havekes, L. M. and Pearce, N. J. and Groot, P. H. and Dolle, R. E. and Dolle, R. E. and Vlijmen, B. J. van and Gribble, A. D. and Pearce, N. J. and Pinkosky, S. L. and Ballantyne, C. M. and Gutierrez, M. J. and Ballantyne, C. M. and MacDougall, D. E. and Margulies, J. R. and Thompson, P. D. and Carling, D. and Zammit, V. A. and Hardie, D. G. and Steinberg, G. R. and Kemp, B. E. and Arad, M. and Seidman, C. E. and Seidman, J. G. and Carling, D. and Thornton, C. and Woods, A. and Sanders, M. J. and Hardie, D. G. and Ross, F. A. and Hawley, S. A. and Lage, R. and Dieguez, C. and Vidal-Puig, A. and Lopez, M. and Mihaylova, M. M. and Shaw, R. J. and Richter, E. A. and Ruderman, N. B. and Viollet, B. and Cool, B. and Grevengoed, T. J. and Klett, E. L. and Coleman, R. A. and Jia, Z. and Pei, Z. and Maiguel, D. and Toomer, C. J. and Watkins, P. A. and Kim, J. H. and Lewin, T. M. and Coleman, R. A. and Vessey, D. A. and Kelley, M. and Warren, R. S. and Li, H. and Black, P. N. and DiRusso, C. C. and Hall, A. M. and Smith, A. J. and Bernlohr, D. A. and Horn, C. G. Van and Steinberg, S. J. and Wang, S. J. and Kim, D. G. and Mihalik, S. J. and Watkins, P. A. and Dzamko, N. and Fullerton, M. D. and Brown, M. S. and Goldstein, J. L. and Horton, J. D. and Goldstein, J. L. and Brown, M. S. and Spiegelman, B. M. and Choy, L. and Hotamisligil, G. S. and Graves, R. A. and Tontonoz, P. and Singh, A. B. and Kan, C. F. and Dong, B. and Liu, J. and Wang, Q. and Wang, Q. and Cannon, C. P. and Robinson, J. G. and Sabatine, M. S. and Baigent, C. and Bohula, E. A. and Catapano, A. L. and Ference, B. A. and Ma, Z. and Chu, C. H. and Cheng, D. and Galic, S. and Zhou, J. and Lhotak, S. and Hilditch, B. A. and Austin, R. C. and Zhou, J. and Lhotak, S. and Zhou, J. and Austin, R. C. and Folch, J. and Lees, M. and Stanley, G. H. Sloane},
    number = {May},
    pages = {13457},
    volume = {7},
    url = {http://www.nature.com/doifinder/10.1038/ncomms13457},
    doi = {10.1038/ncomms13457},
    issn = {2041-1723}
}

@article{Leshner2016,
    title = {{Locus-specific gene repositioning in prostate cancer.}},
    year = {2016},
    journal = {Molecular biology of the cell},
    author = {Leshner, Marc and Devine, Michelle and Roloff, Gregory W and True, Lawrence D and Misteli, Tom and Meaburn, Karen J},
    number = {2},
    pages = {236--46},
    volume = {27},
    url = {http://www.ncbi.nlm.nih.gov/pubmed/26564800\nhttp://www.pubmedcentral.nih.gov/articlerender.fcgi?artid=PMC4713128},
    doi = {10.1091/mbc.E15-05-0280},
    issn = {1939-4586},
    pmid = {26564800}
}

@article{LIMPERT2006,
    title = {{Log-normal Distributions across the Sciences: Keys and Clues}},
    year = {2006},
    journal = {BioScience},
    author = {LIMPERT, ECKHARD and STAHEL, WERNER A. and ABBT, MARKUS},
    number = {5},
    pages = {341},
    volume = {51},
    doi = {10.1641/0006-3568(2001)051[0341:lndats]2.0.co;2},
    issn = {0006-3568}
}

@article{Dhaliwal2011,
    title = {{Long Non-Coding RNAs}},
    year = {2011},
    author = {Dhaliwal, Navroop K and Mitchell, Jennifer A},
    pages = {63--71},
    volume = {51},
    url = {http://link.springer.com/10.1007/978-3-642-16502-3},
    isbn = {978-3-642-16501-6},
    doi = {10.1007/978-3-642-16502-3},
    keywords = {cellular fractionation, lncrna, massively parallel, nuclear rna, transcriptome profi ling}
}

@article{Bergmann2014,
    title = {{Long non-coding RNAs: Modulators of nuclear structure and function}},
    year = {2014},
    author = {Bergmann, Jan H. and Spector, David L.},
    number = {1},
    pages = {10--18},
    volume = {26},
    doi = {10.1016/j.ceb.2013.08.005},
    issn = {09550674}
}

@article{Wilusz2009,
    title = {{Long noncoding RNAs : functional surprises from the RNA world Long noncoding RNAs : functional surprises from the RNA world}},
    year = {2009},
    author = {Wilusz, Jeremy E and Sunwoo, Hongjae and Spector, David L},
    pages = {1494--1504},
    doi = {10.1101/gad.1800909},
    keywords = {gene expression, ncrna, small rnas, structural rnas, transcriptional reg-, transcriptome, ulation}
}

@article{Dekker2015,
    title = {{Long-Range Chromatin Interactions}},
    year = {2015},
    author = {Dekker, Job and Misteli, Tom},
    doi = {10.1101/cshperspect.a019356},
    issn = {19430264},
    pmid = {26430217}
}

@article{Dekker,
    title = {{Long-Range Chromatin Interactions. - PubMed - NCBI}},
    author = {Dekker, Job and Misteli, Tom},
    pages = {1--22},
    url = {http://www.ncbi.nlm.nih.gov/pubmed/26430217},
    doi = {10.1101/cshperspect.a019356},
    issn = {1943-0264},
    pmid = {26430217},
    keywords = {Citation search, Entrez, Journal Articles, MEDLINE, Medical Journals, NCBI, NLM, National Center for Biotechnology Information, PubMed, United States National Library of Medicine, pub med}
}

@article{Carter2002,
    title = {{Long-range chromatin regulatory interactions in vivo}},
    year = {2002},
    journal = {Nat Genet},
    author = {Carter, David and Chakalova, Lyubomira and Osborne, Cameron S and Dai, Y F and Fraser, Peter},
    number = {december},
    pages = {623--626},
    volume = {32},
    url = {http://www.ncbi.nlm.nih.gov/pubmed/12426570%5Cnhttp://www.nature.com/ng/journal/v32/n4/pdf/ng1051.pdf},
    isbn = {1061-4036 (Print){\textbackslash}r1061-4036 (Linking)},
    doi = {10.1038/ng1051},
    issn = {10614036},
    pmid = {12426570},
    keywords = {*Enhancer Elements, Animals, Binding Sites/genetics, Chromatin/genetics/*metabolism, Deoxyribonuclease I/metabolism, Developmental, Embryo, Fluorescence/methods, Gene Expression Regulation, Genetic, Globins/chemistry/genetics, In Situ Hybridization, Inbred BALB C, Introns, Liver/cytology/metabolism, Locus Control Region/genetics, Mammalian/metabolism, Messenger/genetics/metabolism, Mice, Models, Oligonucleotide Array Sequence Analysis/methods, Polymerase Chain Reaction, RNA, Transcription}
}

@article{Novo2018,
    title = {{Long-Range Enhancer Interactions Are Prevalent in Mouse Embryonic Stem Cells and Are Reorganized upon Pluripotent State Transition}},
    year = {2018},
    journal = {Cell Reports},
    author = {Novo, Clara Lopes and Javierre, Biola-Maria and Cairns, Jonathan and Segonds-Pichon, Anne and Wingett, Steven W. and Freire-Pritchett, Paula and Furlan-Magaril, Mayra and Schoenfelder, Stefan and Fraser, Peter and Rugg-Gunn, Peter J.},
    number = {10},
    pages = {2615--2627},
    volume = {22},
    publisher = {ElsevierCompany.},
    url = {http://linkinghub.elsevier.com/retrieve/pii/S2211124718302213},
    doi = {10.1016/j.celrep.2018.02.040},
    issn = {22111247}
}

@article{Rajapakse2011b,
    title = {{Losing control: cancer's catastrophic transition.}},
    year = {2011},
    journal = {Nucleus (Austin, Tex.)},
    author = {Rajapakse, Indika and Scalzo, David and Groudine, Mark},
    number = {4},
    pages = {249--52},
    volume = {2},
    url = {http://www.pubmedcentral.nih.gov/articlerender.fcgi?artid=3260564&tool=pmcentrez&rendertype=abstract},
    doi = {10.4161/nucl.2.4.16506},
    issn = {1949-1042},
    pmid = {21941112},
    keywords = {Cell Transformation, Neoplastic, Chromosomes, Chromosomes: metabolism, DNA, DNA: chemistry, DNA: metabolism, Genomic Instability, Humans, Neoplasms, Neoplasms: genetics, Neoplasms: metabolism, Neoplasms: pathology}
}

@article{Elena2012,
    title = {{M ETABONOMICS Proliferation State and Polo-Like Kinase1 Dependence of}},
    year = {2012},
    author = {Elena, Tumori Regina},
    pages = {1819--1830},
    keywords = {cancer stem cells, cell cycle, cell proliferation, colorectal cancer}
}

@article{Malta2018,
    title = {{Machine Learning Identifies Stemness Features Associated with Oncogenic Dedifferentiation}},
    year = {2018},
    journal = {Cell},
    author = {Malta, Tathiane M. and Sokolov, Artem and Gentles, Andrew J. and Burzykowski, Tomasz and Poisson, Laila and Weinstein, John N. and Kami{\'{n}}ska, Bożena and Huelsken, Joerg and Omberg, Larsson and Gevaert, Olivier and Colaprico, Antonio and Czerwi{\'{n}}ska, Patrycja and Mazurek, Sylwia and Mishra, Lopa and Heyn, Holger and Krasnitz, Alex and Godwin, Andrew K. and Lazar, Alexander J. and Stuart, Joshua M. and Hoadley, Katherine A. and Laird, Peter W. and Noushmehr, Houtan and Wiznerowicz, Maciej and Caesar-Johnson, Samantha J. and Demchok, John A. and Felau, Ina and Kasapi, Melpomeni and Ferguson, Martin L. and Hutter, Carolyn M. and Sofia, Heidi J. and Tarnuzzer, Roy and Wang, Zhining and Yang, Liming and Zenklusen, Jean C. and Zhang, Jiashan (Julia) and Chudamani, Sudha and Liu, Jia and Lolla, Laxmi and Naresh, Rashi and Pihl, Todd and Sun, Qiang and Wan, Yunhu and Wu, Ye and Cho, Juok and DeFreitas, Timothy and Frazer, Scott and Gehlenborg, Nils and Getz, Gad and Heiman, David I. and Kim, Jaegil and Lawrence, Michael S. and Lin, Pei and Meier, Sam and Noble, Michael S. and Saksena, Gordon and Voet, Doug and Zhang, Hailei and Bernard, Brady and Chambwe, Nyasha and Dhankani, Varsha and Knijnenburg, Theo and Kramer, Roger and Leinonen, Kalle and Liu, Yuexin and Miller, Michael and Reynolds, Sheila and Shmulevich, Ilya and Thorsson, Vesteinn and Zhang, Wei and Akbani, Rehan and Broom, Bradley M. and Hegde, Apurva M. and Ju, Zhenlin and Kanchi, Rupa S. and Korkut, Anil and Li, Jun and Liang, Han and Ling, Shiyun and Liu, Wenbin and Lu, Yiling and Mills, Gordon B. and Ng, Kwok-Shing and Rao, Arvind and Ryan, Michael and Wang, Jing and Weinstein, John N. and Zhang, Jiexin and Abeshouse, Adam and Armenia, Joshua and Chakravarty, Debyani and Chatila, Walid K. and de Bruijn, Ino and Gao, Jianjiong and Gross, Benjamin E. and Heins, Zachary J. and Kundra, Ritika and La, Konnor and Ladanyi, Marc and Luna, Augustin and Nissan, Moriah G. and Ochoa, Angelica and Phillips, Sarah M. and Reznik, Ed and Sanchez-Vega, Francisco and Sander, Chris and Schultz, Nikolaus and Sheridan, Robert and Sumer, S. Onur and Sun, Yichao and Taylor, Barry S. and Wang, Jioajiao and Zhang, Hongxin and Anur, Pavana and Peto, Myron and Spellman, Paul and Benz, Christopher and Stuart, Joshua M. and Wong, Christopher K. and Yau, Christina and Hayes, D. Neil and Parker, Joel S. and Wilkerson, Matthew D. and Ally, Adrian and Balasundaram, Miruna and Bowlby, Reanne and Brooks, Denise and Carlsen, Rebecca and Chuah, Eric and Dhalla, Noreen and Holt, Robert and Jones, Steven J.M. and Kasaian, Katayoon and Lee, Darlene and Ma, Yussanne and Marra, Marco A. and Mayo, Michael and Moore, Richard A. and Mungall, Andrew J. and Mungall, Karen and Robertson, A. Gordon and Sadeghi, Sara and Schein, Jacqueline E. and Sipahimalani, Payal and Tam, Angela and Thiessen, Nina and Tse, Kane and Wong, Tina and Berger, Ashton C. and Beroukhim, Rameen and Cherniack, Andrew D. and Cibulskis, Carrie and Gabriel, Stacey B. and Gao, Galen F. and Ha, Gavin and Meyerson, Matthew and Schumacher, Steven E. and Shih, Juliann and Kucherlapati, Melanie H. and Kucherlapati, Raju S. and Baylin, Stephen and Cope, Leslie and Danilova, Ludmila and Bootwalla, Moiz S. and Lai, Phillip H. and Maglinte, Dennis T. and Van Den Berg, David J. and Weisenberger, Daniel J. and Auman, J. Todd and Balu, Saianand and Bodenheimer, Tom and Fan, Cheng and Hoadley, Katherine A. and Hoyle, Alan P. and Jefferys, Stuart R. and Jones, Corbin D. and Meng, Shaowu and Mieczkowski, Piotr A. and Mose, Lisle E. and Perou, Amy H. and Perou, Charles M. and Roach, Jeffrey and Shi, Yan and Simons, Janae V. and Skelly, Tara and Soloway, Matthew G. and Tan, Donghui and Veluvolu, Umadevi and Fan, Huihui and Hinoue, Toshinori and Laird, Peter W. and Shen, Hui and Zhou, Wanding and Bellair, Michelle and Chang, Kyle and Covington, Kyle and Creighton, Chad J. and Dinh, Huyen and Doddapaneni, HarshaVardhan and Donehower, Lawrence A. and Drummond, Jennifer and Gibbs, Richard A. and Glenn, Robert and Hale, Walker and Han, Yi and Hu, Jianhong and Korchina, Viktoriya and Lee, Sandra and Lewis, Lora and Li, Wei and Liu, Xiuping and Morgan, Margaret and Morton, Donna and Muzny, Donna and Santibanez, Jireh and Sheth, Margi and Shinbrot, Eve and Wang, Linghua and Wang, Min and Wheeler, David A. and Xi, Liu and Zhao, Fengmei and Hess, Julian and Appelbaum, Elizabeth L. and Bailey, Matthew and Cordes, Matthew G. and Ding, Li and Fronick, Catrina C. and Fulton, Lucinda A. and Fulton, Robert S. and Kandoth, Cyriac and Mardis, Elaine R. and McLellan, Michael D. and Miller, Christopher A. and Schmidt, Heather K. and Wilson, Richard K. and Crain, Daniel and Curley, Erin and Gardner, Johanna and Lau, Kevin and Mallery, David and Morris, Scott and Paulauskis, Joseph and Penny, Robert and Shelton, Candace and Shelton, Troy and Sherman, Mark and Thompson, Eric and Yena, Peggy and Bowen, Jay and Gastier-Foster, Julie M. and Gerken, Mark and Leraas, Kristen M. and Lichtenberg, Tara M. and Ramirez, Nilsa C. and Wise, Lisa and Zmuda, Erik and Corcoran, Niall and Costello, Tony and Hovens, Christopher and Carvalho, Andre L. and de Carvalho, Ana C. and Fregnani, José H. and Longatto-Filho, Adhemar and Reis, Rui M. and Scapulatempo-Neto, Cristovam and Silveira, Henrique C.S. and Vidal, Daniel O. and Burnette, Andrew and Eschbacher, Jennifer and Hermes, Beth and Noss, Ardene and Singh, Rosy and Anderson, Matthew L. and Castro, Patricia D. and Ittmann, Michael and Huntsman, David and Kohl, Bernard and Le, Xuan and Thorp, Richard and Andry, Chris and Duffy, Elizabeth R. and Lyadov, Vladimir and Paklina, Oxana and Setdikova, Galiya and Shabunin, Alexey and Tavobilov, Mikhail and McPherson, Christopher and Warnick, Ronald and Berkowitz, Ross and Cramer, Daniel and Feltmate, Colleen and Horowitz, Neil and Kibel, Adam and Muto, Michael and Raut, Chandrajit P. and Malykh, Andrei and Barnholtz-Sloan, Jill S. and Barrett, Wendi and Devine, Karen and Fulop, Jordonna and Ostrom, Quinn T. and Shimmel, Kristen and Wolinsky, Yingli and Sloan, Andrew E. and De Rose, Agostino and Giuliante, Felice and Goodman, Marc and Karlan, Beth Y. and Hagedorn, Curt H. and Eckman, John and Harr, Jodi and Myers, Jerome and Tucker, Kelinda and Zach, Leigh Anne and Deyarmin, Brenda and Hu, Hai and Kvecher, Leonid and Larson, Caroline and Mural, Richard J. and Somiari, Stella and Vicha, Ales and Zelinka, Tomas and Bennett, Joseph and Iacocca, Mary and Rabeno, Brenda and Swanson, Patricia and Latour, Mathieu and Lacombe, Louis and T{\^{e}}tu, Bernard and Bergeron, Alain and McGraw, Mary and Staugaitis, Susan M. and Chabot, John and Hibshoosh, Hanina and Sepulveda, Antonia and Su, Tao and Wang, Timothy and Potapova, Olga and Voronina, Olga and Desjardins, Laurence and Mariani, Odette and Roman-Roman, Sergio and Sastre, Xavier and Stern, Marc-Henri and Cheng, Feixiong and Signoretti, Sabina and Berchuck, Andrew and Bigner, Darell and Lipp, Eric and Marks, Jeffrey and McCall, Shannon and McLendon, Roger and Secord, Angeles and Sharp, Alexis and Behera, Madhusmita and Brat, Daniel J. and Chen, Amy and Delman, Keith and Force, Seth and Khuri, Fadlo and Magliocca, Kelly and Maithel, Shishir and Olson, Jeffrey J. and Owonikoko, Taofeek and Pickens, Alan and Ramalingam, Suresh and Shin, Dong M. and Sica, Gabriel and Van Meir, Erwin G. and Zhang, Hongzheng and Eijckenboom, Wil and Gillis, Ad and Korpershoek, Esther and Looijenga, Leendert and Oosterhuis, Wolter and Stoop, Hans and van Kessel, Kim E. and Zwarthoff, Ellen C. and Calatozzolo, Chiara and Cuppini, Lucia and Cuzzubbo, Stefania and DiMeco, Francesco and Finocchiaro, Gaetano and Mattei, Luca and Perin, Alessandro and Pollo, Bianca and Chen, Chu and Houck, John and Lohavanichbutr, Pawadee and Hartmann, Arndt and Stoehr, Christine and Stoehr, Robert and Taubert, Helge and Wach, Sven and Wullich, Bernd and Kycler, Witold and Murawa, Dawid and Wiznerowicz, Maciej and Chung, Ki and Edenfield, W. Jeffrey and Martin, Julie and Baudin, Eric and Bubley, Glenn and Bueno, Raphael and De Rienzo, Assunta and Richards, William G. and Kalkanis, Steven and Mikkelsen, Tom and Noushmehr, Houtan and Scarpace, Lisa and Girard, Nicolas and Aymerich, Marta and Campo, Elias and Gin{\'{e}}, Eva and Guillermo, Armando López and Van Bang, Nguyen and Hanh, Phan Thi and Phu, Bui Duc and Tang, Yufang and Colman, Howard and Evason, Kimberley and Dottino, Peter R. and Martignetti, John A. and Gabra, Hani and Juhl, Hartmut and Akeredolu, Teniola and Stepa, Serghei and Hoon, Dave and Ahn, Keunsoo and Kang, Koo Jeong and Beuschlein, Felix and Breggia, Anne and Birrer, Michael and Bell, Debra and Borad, Mitesh and Bryce, Alan H. and Castle, Erik and Chandan, Vishal and Cheville, John and Copland, John A. and Farnell, Michael and Flotte, Thomas and Giama, Nasra and Ho, Thai and Kendrick, Michael and Kocher, Jean-Pierre and Kopp, Karla and Moser, Catherine and Nagorney, David and O’Brien, Daniel and O’Neill, Brian Patrick and Patel, Tushar and Petersen, Gloria and Que, Florencia and Rivera, Michael and Roberts, Lewis and Smallridge, Robert and Smyrk, Thomas and Stanton, Melissa and Thompson, R. Houston and Torbenson, Michael and Yang, Ju Dong and Zhang, Lizhi and Brimo, Fadi and Ajani, Jaffer A. and Gonzalez, Ana Maria Angulo and Behrens, Carmen and Bondaruk, Jolanta and Broaddus, Russell and Czerniak, Bogdan and Esmaeli, Bita and Fujimoto, Junya and Gershenwald, Jeffrey and Guo, Charles and Lazar, Alexander J. and Logothetis, Christopher and Meric-Bernstam, Funda and Moran, Cesar and Ramondetta, Lois and Rice, David and Sood, Anil and Tamboli, Pheroze and Thompson, Timothy and Troncoso, Patricia and Tsao, Anne and Wistuba, Ignacio and Carter, Candace and Haydu, Lauren and Hersey, Peter and Jakrot, Valerie and Kakavand, Hojabr and Kefford, Richard and Lee, Kenneth and Long, Georgina and Mann, Graham and Quinn, Michael and Saw, Robyn and Scolyer, Richard and Shannon, Kerwin and Spillane, Andrew and Stretch, Jonathan and Synott, Maria and Thompson, John and Wilmott, James and Al-Ahmadie, Hikmat and Chan, Timothy A. and Ghossein, Ronald and Gopalan, Anuradha and Levine, Douglas A. and Reuter, Victor and Singer, Samuel and Singh, Bhuvanesh and Tien, Nguyen Viet and Broudy, Thomas and Mirsaidi, Cyrus and Nair, Praveen and Drwiega, Paul and Miller, Judy and Smith, Jennifer and Zaren, Howard and Park, Joong-Won and Hung, Nguyen Phi and Kebebew, Electron and Linehan, W. Marston and Metwalli, Adam R. and Pacak, Karel and Pinto, Peter A. and Schiffman, Mark and Schmidt, Laura S. and Vocke, Cathy D. and Wentzensen, Nicolas and Worrell, Robert and Yang, Hannah and Moncrieff, Marc and Goparaju, Chandra and Melamed, Jonathan and Pass, Harvey and Botnariuc, Natalia and Caraman, Irina and Cernat, Mircea and Chemencedji, Inga and Clipca, Adrian and Doruc, Serghei and Gorincioi, Ghenadie and Mura, Sergiu and Pirtac, Maria and Stancul, Irina and Tcaciuc, Diana and Albert, Monique and Alexopoulou, Iakovina and Arnaout, Angel and Bartlett, John and Engel, Jay and Gilbert, Sebastien and Parfitt, Jeremy and Sekhon, Harman and Thomas, George and Rassl, Doris M. and Rintoul, Robert C. and Bifulco, Carlo and Tamakawa, Raina and Urba, Walter and Hayward, Nicholas and Timmers, Henri and Antenucci, Anna and Facciolo, Francesco and Grazi, Gianluca and Marino, Mirella and Merola, Roberta and de Krijger, Ronald and Gimenez-Roqueplo, Anne-Paule and Pich{\'{e}}, Alain and Chevalier, Simone and McKercher, Ginette and Birsoy, Kivanc and Barnett, Gene and Brewer, Cathy and Farver, Carol and Naska, Theresa and Pennell, Nathan A. and Raymond, Daniel and Schilero, Cathy and Smolenski, Kathy and Williams, Felicia and Morrison, Carl and Borgia, Jeffrey A. and Liptay, Michael J. and Pool, Mark and Seder, Christopher W. and Junker, Kerstin and Omberg, Larsson and Dinkin, Mikhail and Manikhas, George and Alvaro, Domenico and Bragazzi, Maria Consiglia and Cardinale, Vincenzo and Carpino, Guido and Gaudio, Eugenio and Chesla, David and Cottingham, Sandra and Dubina, Michael and Moiseenko, Fedor and Dhanasekaran, Renumathy and Becker, Karl-Friedrich and Janssen, Klaus-Peter and Slotta-Huspenina, Julia and Abdel-Rahman, Mohamed H. and Aziz, Dina and Bell, Sue and Cebulla, Colleen M. and Davis, Amy and Duell, Rebecca and Elder, J. Bradley and Hilty, Joe and Kumar, Bahavna and Lang, James and Lehman, Norman L. and Mandt, Randy and Nguyen, Phuong and Pilarski, Robert and Rai, Karan and Schoenfield, Lynn and Senecal, Kelly and Wakely, Paul and Hansen, Paul and Lechan, Ronald and Powers, James and Tischler, Arthur and Grizzle, William E. and Sexton, Katherine C. and Kastl, Alison and Henderson, Joel and Porten, Sima and Waldmann, Jens and Fassnacht, Martin and Asa, Sylvia L. and Schadendorf, Dirk and Couce, Marta and Graefen, Markus and Huland, Hartwig and Sauter, Guido and Schlomm, Thorsten and Simon, Ronald and Tennstedt, Pierre and Olabode, Oluwole and Nelson, Mark and Bathe, Oliver and Carroll, Peter R. and Chan, June M. and Disaia, Philip and Glenn, Pat and Kelley, Robin K. and Landen, Charles N. and Phillips, Joanna and Prados, Michael and Simko, Jeffry and Smith-McCune, Karen and VandenBerg, Scott and Roggin, Kevin and Fehrenbach, Ashley and Kendler, Ady and Sifri, Suzanne and Steele, Ruth and Jimeno, Antonio and Carey, Francis and Forgie, Ian and Mannelli, Massimo and Carney, Michael and Hernandez, Brenda and Campos, Benito and Herold-Mende, Christel and Jungk, Christin and Unterberg, Andreas and von Deimling, Andreas and Bossler, Aaron and Galbraith, Joseph and Jacobus, Laura and Knudson, Michael and Knutson, Tina and Ma, Deqin and Milhem, Mohammed and Sigmund, Rita and Godwin, Andrew K. and Madan, Rashna and Rosenthal, Howard G. and Adebamowo, Clement and Adebamowo, Sally N. and Boussioutas, Alex and Beer, David and Giordano, Thomas and Mes-Masson, Anne-Marie and Saad, Fred and Bocklage, Therese and Landrum, Lisa and Mannel, Robert and Moore, Kathleen and Moxley, Katherine and Postier, Russel and Walker, Joan and Zuna, Rosemary and Feldman, Michael and Valdivieso, Federico and Dhir, Rajiv and Luketich, James and Pinero, Edna M. Mora and Quintero-Aguilo, Mario and Carlotti, Carlos Gilberto and Dos Santos, Jose Sebastião and Kemp, Rafael and Sankarankuty, Ajith and Tirapelli, Daniela and Catto, James and Agnew, Kathy and Swisher, Elizabeth and Creaney, Jenette and Robinson, Bruce and Shelley, Carl Simon and Godwin, Eryn M. and Kendall, Sara and Shipman, Cassaundra and Bradford, Carol and Carey, Thomas and Haddad, Andrea and Moyer, Jeffey and Peterson, Lisa and Prince, Mark and Rozek, Laura and Wolf, Gregory and Bowman, Rayleen and Fong, Kwun M. and Yang, Ian and Korst, Robert and Rathmell, W. Kimryn and Fantacone-Campbell, J. Leigh and Hooke, Jeffrey A. and Kovatich, Albert J. and Shriver, Craig D. and DiPersio, John and Drake, Bettina and Govindan, Ramaswamy and Heath, Sharon and Ley, Timothy and Van Tine, Brian and Westervelt, Peter and Rubin, Mark A. and Lee, Jung Il and Aredes, Natália D. and Mariamidze, Armaz},
    number = {2},
    pages = {338--354},
    volume = {173},
    url = {http://linkinghub.elsevier.com/retrieve/pii/S0092867418303581},
    doi = {10.1016/j.cell.2018.03.034},
    issn = {00928674}
}

@article{Aryal2017,
    title = {{Macromolecular Assemblies of the Mammalian Article Macromolecular Assemblies of the Mammalian Circadian Clock}},
    year = {2017},
    journal = {Molecular Cell},
    author = {Aryal, Rajindra P and Kwak, Pieter Bas and Tamayo, Alfred G and Gebert, Michael and Chiu, Po-lin and Walz, Thomas and Weitz, Charles J and Aryal, Rajindra P and Kwak, Pieter Bas and Tamayo, Alfred G and Gebert, Michael and Chiu, Po-lin and Walz, Thomas},
    number = {5},
    pages = {770--782},
    volume = {67},
    publisher = {Elsevier Inc.},
    url = {http://dx.doi.org/10.1016/j.molcel.2017.07.017},
    doi = {10.1016/j.molcel.2017.07.017},
    issn = {1097-2765},
    pmid = {28886335}
}

@article{Spector1993,
    title = {{Macromolecular Domains within The Cell Nucleus}},
    year = {1993},
    journal = {Annual Review of Cell Biology},
    author = {Spector, David L.},
    pages = {265--315},
    volume = {9},
    isbn = {1115026550},
    doi = {10.1146/annurev.cb.09.110193.001405},
    issn = {10810706},
    pmid = {8280462},
    keywords = {nuclear domains, nuclear structure, nucleus}
}

@article{Rahjouei2017,
    title = {{MAD2L2 Promotes Open Chromatin in Embryonic Stem Cells and Derepresses the Dppa3 Locus}},
    year = {2017},
    journal = {Stem Cell Reports},
    author = {Rahjouei, Ali and Pirouz, Mehdi and Di Virgilio, Michela and Kamin, Dirk and Kessel, Michael},
    number = {4},
    pages = {813--821},
    volume = {8},
    publisher = {ElsevierCompany.},
    url = {http://dx.doi.org/10.1016/j.stemcr.2017.02.011},
    doi = {10.1016/j.stemcr.2017.02.011},
    issn = {22136711},
    pmid = {28330620},
    keywords = {DNA damage, DNA methylation, epigenetics, germ cells, heterochromatin}
}

@article{Burrill2010,
    title = {{Making Cellular Memories}},
    year = {2010},
    journal = {Cell},
    author = {Burrill, Devin R. and Silver, Pamela A.},
    number = {1},
    pages = {13--18},
    volume = {140},
    isbn = {1097-4172 (Electronic){\textbackslash}r1097-4172 (Linking)},
    doi = {10.1016/j.cell.2009.12.034},
    issn = {00928674},
    pmid = {20085698}
}

@article{Osterloh2018,
    title = {{Manipulating cell fate while confronting reproducibility concerns}},
    year = {2018},
    journal = {Biochemical Pharmacology},
    author = {Osterloh, Jeannette M. and Mullane, Kevin},
    pages = {144--156},
    volume = {151},
    publisher = {Elsevier Inc.},
    url = {https://doi.org/10.1016/j.bcp.2018.01.016},
    doi = {10.1016/j.bcp.2018.01.016},
    issn = {18732968},
    keywords = {Differentiation, Pluripotent stem cells, Reproducibility, Stem cells}
}

@article{Ernst2011,
    title = {{Mapping and analysis of chromatin state dynamics in nine human cell types}},
    year = {2011},
    journal = {Nature},
    author = {Ernst, Jason and Kheradpour, Pouya and Mikkelsen, Tarjei S. and Shoresh, Noam and Ward, Lucas D. and Epstein, Charles B. and Zhang, Xiaolan and Wang, Li and Issner, Robbyn and Coyne, Michael and Ku, Manching and Durham, Timothy and Kellis, Manolis and Bernstein, Bradley E.},
    number = {7345},
    pages = {43--49},
    volume = {473},
    publisher = {Nature Publishing Group},
    url = {http://www.nature.com/doifinder/10.1038/nature09906},
    isbn = {1476-4687 (Electronic){\textbackslash}n0028-0836 (Linking)},
    doi = {10.1038/nature09906},
    issn = {0028-0836},
    pmid = {21441907}
}

@article{Mortazavi2008,
    title = {{Mapping and quantifying mammalian transcriptomes by RNA-Seq}},
    year = {2008},
    journal = {Nature Methods},
    author = {Mortazavi, Ali and Williams, Brian A. and McCue, Kenneth and Schaeffer, Lorian and Wold, Barbara},
    number = {7},
    pages = {621--628},
    volume = {5},
    isbn = {1548-7105},
    doi = {10.1038/nmeth.1226},
    issn = {15487091},
    pmid = {18516045},
    arxivId = {1111.6189v1}
}

@article{Ernst2012,
    title = {{Mapping enhancer and promoter interactions}},
    year = {2012},
    journal = {Cell Research},
    author = {Ernst, Jason},
    number = {5},
    pages = {789--790},
    volume = {22},
    publisher = {Nature Publishing Group},
    url = {http://dx.doi.org/10.1038/cr.2012.49},
    isbn = {1748-7838 (Electronic){\textbackslash}r1001-0602 (Linking)},
    doi = {10.1038/cr.2012.49},
    issn = {10010602},
    pmid = {22453239}
}

@article{Mifsud2015,
    title = {{Mapping long-range promoter contacts in human cells with high-resolution capture Hi-C}},
    year = {2015},
    journal = {Nature Genetics},
    author = {Mifsud, Borbala and Tavares-Cadete, Filipe and Young, Alice N and Sugar, Robert and Schoenfelder, Stefan and Ferreira, Lauren and Wingett, Steven W and Andrews, Simon and Grey, William and Ewels, Philip a and Herman, Bram and Happe, Scott and Higgs, Andy and LeProust, Emily and Follows, George a and Fraser, Peter and Luscombe, Nicholas M and Osborne, Cameron S},
    number = {6},
    pages = {598--606},
    volume = {47},
    publisher = {Nature Publishing Group},
    url = {http://www.nature.com/doifinder/10.1038/ng.3286},
    isbn = {1546-1718 (Electronic){\textbackslash}r1061-4036 (Linking)},
    doi = {10.1038/ng.3286},
    issn = {1061-4036},
    pmid = {25938943}
}

@article{Horlbeck2018,
    title = {{Mapping the Genetic Landscape of Human Cells}},
    year = {2018},
    journal = {Cell},
    author = {Horlbeck, Max A. and Xu, Albert and Wang, Min and Bennett, Neal K. and Park, Chong Y. and Bogdanoff, Derek and Adamson, Britt and Chow, Eric D. and Kampmann, Martin and Peterson, Tim R. and Nakamura, Ken and Fischbach, Michael A. and Weissman, Jonathan S. and Gilbert, Luke A.},
    pages = {1--15},
    publisher = {Elsevier Inc.},
    url = {https://linkinghub.elsevier.com/retrieve/pii/S0092867418307359},
    doi = {10.1016/j.cell.2018.06.010},
    issn = {00928674},
    pmid = {30033366}
}

@article{Ramani2017,
    title = {{Massively multiplex single-cell Hi-C}},
    year = {2017},
    journal = {Nature Methods},
    author = {Ramani, Vijay and Deng, Xinxian and Qiu, Ruolan and Gunderson, Kevin L. and Steemers, Frank J. and Disteche, Christine M. and Noble, William S. and Duan, Zhijun and Shendure, Jay},
    number = {3},
    pages = {263--266},
    volume = {14},
    isbn = {1548-7105},
    doi = {10.1038/nmeth.4155},
    issn = {15487105},
    pmid = {28135255}
}

@article{Whyte2013,
    title = {{Master transcription factors and mediator establish super-enhancers at key cell identity genes}},
    year = {2013},
    journal = {Cell},
    author = {Whyte, Warren A. and Orlando, David A. and Hnisz, Denes and Abraham, Brian J. and Lin, Charles Y. and Kagey, Michael H. and Rahl, Peter B. and Lee, Tong Ihn and Young, Richard A.},
    number = {2},
    pages = {307--319},
    volume = {153},
    publisher = {Elsevier Inc.},
    url = {http://dx.doi.org/10.1016/j.cell.2013.03.035},
    isbn = {1097-4172 (Electronic){\textbackslash}r0092-8674 (Linking)},
    doi = {10.1016/j.cell.2013.03.035},
    issn = {00928674},
    pmid = {23582322}
}

@article{Sontag2017,
    title = {{Math j Bio A Dynamic Model of Immune Responses to Antigen Presentation Predicts Different Regions of Tumor or Math j Bio A Dynamic Model of Immune Responses to Antigen Presentation Predicts Different Regions of Tumor or Pathogen Elimination}},
    year = {2017},
    journal = {Cell Systems},
    author = {Sontag, Eduardo D},
    number = {2},
    pages = {231--241},
    volume = {4},
    url = {http://dx.doi.org/10.1016/j.cels.2016.12.003},
    doi = {10.1016/j.cels.2016.12.003},
    issn = {2405-4712}
}

@article{Rajapakse2016,
    title = {{Mathematics of the Genome}},
    year = {2016},
    journal = {Foundations of Computational Mathematics},
    author = {Rajapakse, Indika and Smale, Steve},
    pages = {1--23},
    doi = {10.1007/s10208-016-9316-x},
    issn = {16153383},
    arxivId = {1510.00080},
    keywords = {Gene networks, Genome dynamics, Hopf bifurcation, Pitchfork bifurcation}
}

@article{Rajapakse2016a,
    title = {{Mathematics of the Genome}},
    year = {2016},
    journal = {Foundations of Computational Mathematics},
    author = {Rajapakse, Indika and Smale, Steve},
    number = {September 2015},
    pages = {1--23},
    publisher = {Springer US},
    doi = {10.1007/s10208-016-9316-x},
    issn = {16153383},
    arxivId = {1510.00080},
    keywords = {Gene networks, Genome dynamics, Hopf bifurcation, Pitchfork bifurcation}
}

@article{Moser2014,
    title = {{May-Britt Moser - Nobel Lecture: Grid Cells, Place Cells and Memory}},
    year = {2014},
    author = {Moser, May-Britt},
    number = {December},
    pages = {333--367}
}

@article{Yardmc2017,
    title = {{Measuring the reproducibility and quality of Hi-C data}},
    year = {2017},
    journal = {bioRxiv},
    author = {Yardımcı, Galip Gürkan and Ozadam, Hakan and Sauria, Michael E G and Ursu, Oana and Yan, Koon-Kiu and Yang, Tao and Chakraborty, Abhijit and Kaul, Arya and Lajoie, Bryan R and Song, Fan and Zhang, Ye and Ay, Ferhat and Gerstein, Mark and Kundaje, Anshul and Li, Qunhua and Taylor, James and Yue, Feng and Dekker, Job and Noble, William S},
    pages = {188755},
    url = {https://www.biorxiv.org/content/early/2017/09/14/188755},
    doi = {10.1101/188755}
}

@article{Jullien2011,
    title = {{Mechanisms of nuclear reprogramming by eggs and oocytes: a deterministic process?}},
    year = {2011},
    journal = {Nature reviews. Molecular cell biology},
    author = {Jullien, Jerome and Pasque, Vincent and Halley-Stott, Richard P and Miyamoto, Kei and Gurdon, J B},
    number = {7},
    pages = {453--459},
    volume = {12},
    publisher = {Nature Publishing Group},
    url = {http://dx.doi.org/10.1038/nrm3140},
    isbn = {1471-0080 (Electronic){\textbackslash}n1471-0072 (Linking)},
    doi = {10.1038/nrm3140},
    issn = {1471-0072},
    pmid = {21697902}
}

@article{Kleczko2018,
    title = {{Mechanisms of rapid cancer cell reprogramming initiated by targeted receptor tyrosine kinase inhibitors and inherent therapeutic vulnerabilities}},
    year = {2018},
    author = {Kleczko, Emily K and Heasley, Lynn E},
    pages = {1--11},
    publisher = {Molecular Cancer}
}

@article{Kagey2010,
    title = {{Mediator and cohesin connect gene expression and chromatin architecture}},
    year = {2010},
    journal = {Nature},
    author = {Kagey, M H and Newman, J J and Bilodeau, S and Zhan, Y and Orlando, D A and van Berkum, N L and Ebmeier, C C and Goossens, J and Rahl, P B and Levine, S S and Taatjes, D J and Dekker, J and Young, R A},
    number = {7314},
    pages = {430--435},
    volume = {467},
    publisher = {Nature Publishing Group},
    url = {http://www.ncbi.nlm.nih.gov/pubmed/20720539},
    isbn = {1476-4687 (Electronic){\textbackslash}r0028-0836 (Linking)},
    doi = {10.1038/nature09380},
    issn = {1476-4687},
    pmid = {20720539},
    arxivId = {arXiv:1507.02142v2},
    keywords = {Animals, Cell Cycle Proteins/genetics/*metabolism, Cells, Cultured, Chromatin Assembly and Disassembly/*genetics, Chromatin/chemistry/*genetics/*metabolism, Chromosomal Proteins, Non-Histone/genetics/*metabo, DNA/chemistry/genetics/metabolism, Embryonic Stem Cells/cytology/*metabolism, Enhancer Elements, Genetic/genetics, Fibroblasts, Gene Expression Regulation/*genetics, Mediator Complex/genetics/*metabolism, Mice, Nucleic Acid Conformation, Organ Specificity, Promoter Regions, Genetic/genetics, Protein Binding}
}

@article{Zhan2019,
    title = {{MEK inhibitors activate Wnt signalling and induce stem cell plasticity in colorectal cancer}},
    year = {2019},
    journal = {Nature Communications},
    author = {Zhan, Tianzuo and Ambrosi, Giulia and Wandmacher, Anna Maxi and Rauscher, Benedikt and Betge, Johannes and Rindtorff, Niklas and H{\"{a}}ussler, Ragna S. and Hinsenkamp, Isabel and Bamberg, Leonhard and Hessling, Bernd and M{\"{u}}ller-Decker, Karin and Erdmann, Gerrit and Burgermeister, Elke and Ebert, Matthias P. and Boutros, Michael},
    number = {1},
    pages = {2197},
    volume = {10},
    publisher = {Springer US},
    url = {http://www.nature.com/articles/s41467-019-09898-0},
    doi = {10.1038/s41467-019-09898-0},
    issn = {2041-1723}
}

@article{Corbet2015,
    title = {{Metabolic and mind shifts: from glucose to glutamine and acetate addictions in cancer.}},
    year = {2015},
    journal = {Current opinion in clinical nutrition and metabolic care},
    author = {Corbet, Cyril and Feron, Olivier},
    number = {4},
    pages = {346--53},
    volume = {18},
    url = {http://www.ncbi.nlm.nih.gov/pubmed/26001655},
    isbn = {0000000000000},
    doi = {10.1097/MCO.0000000000000178},
    issn = {1473-6519},
    pmid = {26001655},
    keywords = {acetate, acetyl-coenzyme a synthetase, glutamine, reductive carboxylation, tumor metabolism}
}

@article{Dasgupta2018,
    title = {{Metabolic enzyme PFKFB4 activates transcriptional coactivator SRC-3 to drive breast cancer}},
    year = {2018},
    journal = {Nature},
    author = {Dasgupta, Subhamoy and Rajapakshe, Kimal and Zhu, Bokai and Nikolai, Bryan C. and Yi, Ping and Putluri, Nagireddy and Choi, Jong Min and Jung, Sung Y. and Coarfa, Cristian and Westbrook, Thomas F. and Zhang, Xiang H.-F. and Foulds, Charles E. and Tsai, Sophia Y. and Tsai, Ming-Jer and O’Malley, Bert W.},
    volume = {4},
    url = {http://www.nature.com/articles/s41586-018-0018-1},
    isbn = {4158601800},
    doi = {10.1038/s41586-018-0018-1},
    issn = {0028-0836}
}

@article{Buck2017,
    title = {{Metabolic Instruction of Immunity}},
    year = {2017},
    journal = {Cell},
    author = {Buck, Michael D. and Sowell, Ryan T. and Kaech, Susan M. and Pearce, Erika L.},
    number = {4},
    pages = {570--586},
    volume = {169},
    publisher = {Elsevier Inc.},
    url = {http://dx.doi.org/10.1016/j.cell.2017.04.004},
    isbn = {00928674},
    doi = {10.1016/j.cell.2017.04.004},
    issn = {10974172},
    pmid = {28475890},
    keywords = {aerobic glycolysis, barrier immunity, checkpoint blockade, immunometabolism, immunotherapy, metabolism, mitochondria, mitochondrial dynamics, mucosa, tumor microenvironment}
}

@article{Gao2017,
    title = {{Metabolic interactions with cancer epigenetics}},
    year = {2017},
    journal = {Molecular Aspects of Medicine},
[truncated: 281,037 more chars]
